# Supplementary material for: Metabolic Profile of the Cellulolytic Industrial Actinomycete Thermobifida fusca
Source: Metabolites. 2017 Nov 11;7(4):57. doi: 10.3390/metabo7040057 (PMC5746737; doi:10.3390/metabo7040057)
Supplement: Supplementary file 1 [file metabolites-07-00057-s001.zip]

Archive with 16 entries (14 files):
- metabolites-234040-proofreading-supplement/
- metabolites-234040-proofreading-supplement/Supplementary Figure 1a - Cellobiose Media_MetabolicProcess.pdf
- metabolites-234040-proofreading-supplement/Supplementary Figure 1b - Cellobiose Media_Secondary Metabolites Process.pdf
- metabolites-234040-proofreading-supplement/Supplementary Figure 2a - Avicel Media_MetabolicProcess.pdf
- metabolites-234040-proofreading-supplement/Supplementary Figure 2b - Avicel Media_Secondary Metabolites Process.pdf
- metabolites-234040-proofreading-supplement/Supplementary Table 1 - Cellobiose Media Metabolites Annotation.pdf
- metabolites-234040-proofreading-supplement/Supplementary Table 2 - Avicel Media Metabolites Annotation.pdf
- metabolites-234040-proofreading-supplement/Supplementary Table 3.xlsx
- metabolites-234040-proofreading-supplement/__MACOSX/
- metabolites-234040-proofreading-supplement/__MACOSX/._Supplementary Figure 1a - Cellobiose Media_MetabolicProcess.pdf
- metabolites-234040-proofreading-supplement/__MACOSX/._Supplementary Figure 1b - Cellobiose Media_Secondary Metabolites Process.pdf
- metabolites-234040-proofreading-supplement/__MACOSX/._Supplementary Figure 2a - Avicel Media_MetabolicProcess.pdf
- metabolites-234040-proofreading-supplement/__MACOSX/._Supplementary Figure 2b - Avicel Media_Secondary Metabolites Process.pdf
- metabolites-234040-proofreading-supplement/__MACOSX/._Supplementary Table 1 - Cellobiose Media Metabolites Annotation.pdf
- metabolites-234040-proofreading-supplement/__MACOSX/._Supplementary Table 2 - Avicel Media Metabolites Annotation.pdf
- metabolites-234040-proofreading-supplement/__MACOSX/._Supplementary Table 3.xlsx
