# Supplementary material for: Metabolic Profile of the Cellulolytic Industrial Actinomycete Thermobifida fusca
Source: Metabolites. 2017 Nov 11;7(4):57. doi: 10.3390/metabo7040057 (PMC5746737; doi:10.3390/metabo7040057)
Supplement: Supplementary file 1 [file metabolites-07-00057-s001.zip › metabolites-234040-proofreading-supplement/Supplementary Table 3.xlsx]

## Sheet: P1_55WTCbPolar
id	Isotope	Charge	MZ_2012.09.25.55WTCb_Polar_Rep1	MZ_2012.09.25.blank	MZ_2012.09.25.55WTCb_Polar_Rep2	RT_2012.09.25.55WTCb_Polar_Rep1	RT_2012.09.25.blank	RT_2012.09.25.55WTCb_Polar_Rep2	Int_2012.09.25.55WTCb_Polar_Rep1	Int_2012.09.25.blank	Int_2012.09.25.55WTCb_Polar_Rep2	exp(mean.grp1)	exp(mean.grp2)	fold.mean	p.ttest	p.wilcox	mean_m/z	mean_rt	match1_id	match1_mass	match1_cas_number	match1_kegg_id	match1_hmdb_id	match1_metlin_id	match1_lipidmaps_id	match1_lipidbank_id	match1_pubchem_id	match1_name	match1_uri	match1_ppm_diff	match1_wikipathways_link	match2_id	match2_mass	match2_cas_number	match2_kegg_id	match2_hmdb_id	match2_metlin_id	match2_lipidmaps_id	match2_lipidbank_id	match2_pubchem_id	match2_name	match2_uri	match2_ppm_diff	match2_wikipathways_link
806	M0	1	157.036	157.036	157.036	2.094	2.085	2.085	15.6795	0	15.5585	6.07086e+06	NaN	9.18287	0.010018	0.010018	157.036	2.088	3959	156.034	95-25-0	C07931		3959			10133	chloroxylenol	http://metlin.scripps.edu/metabo_info.php?molid=3959	-37.4875	http://wikipathways.org/index.php?title=Special%3ASearchPathways&doSearch=1&query=%22chloroxylenol%22	C14715	156.034	88-04-0	C14715		3942			17395714	4-Chloro-3,5-dimethylphenol;	http://www.kegg.jp/dbget-bin/www_bget?C14715	-37.5324	http://wikipathways.org/index.php?title=Special%3ASearchPathways&doSearch=1&query=%224-Chloro-3%2C5-dimethylphenol%3B%22
489	M0	1	261.146	261.146	261.146	12.102	12.105	12.105	15.078	0	15.1425	3.64997e+06	NaN	7.54529	0.011374	0.011374	261.146	12.104	23727	260.137				23727				Glu Ile	http://metlin.scripps.edu/metabo_info.php?molid=23727	3.40974	http://wikipathways.org/index.php?title=Special%3ASearchPathways&doSearch=1&query=%22Glu+Ile%22	23841	260.137				23841				Leu Glu	http://metlin.scripps.edu/metabo_info.php?molid=23841	3.40974	http://wikipathways.org/index.php?title=Special%3ASearchPathways&doSearch=1&query=%22Leu+Glu%22
368	M0	1	348.071	348.071	348.071	2.542	2.556	2.556	14.2728	0	14.2607	1.57022e+06	NaN	10.008	0.011244	0.011244	348.071	2.55133	34478	347.063	149022-20-8			34478				Adenosine 5?-monophosphate	http://metlin.scripps.edu/metabo_info.php?molid=34478	1.13812	http://wikipathways.org/index.php?title=Special%3ASearchPathways&doSearch=1&query=%22Adenosine+5%3F-monophosphate%22	C00020	347.063	61-19-8	C00020	HMDB00045				3322	AMP;	http://www.kegg.jp/dbget-bin/www_bget?C00020	1.13812	http://wikipathways.org/index.php?title=Special%3ASearchPathways&doSearch=1&query=%22AMP%3B%22
573	M0	1	223.097	223.097	223.097	30.127	30.13	30.13	14.1542	0	14.3017	1.51052e+06	NaN	10.1908	0.011229	0.011229	223.097	30.129	35967	222.089				35967				2E,4E,8E,10E-Dodecatetraenedioic acid	http://metlin.scripps.edu/metabo_info.php?molid=35967	-0.849509	http://wikipathways.org/index.php?title=Special%3ASearchPathways&doSearch=1&query=%222E%2C4E%2C8E%2C10E-Dodecatetraenedioic+acid%22	LMFA01170008	222.089					LMFA01170008		14710807	-	http://www.lipidmaps.org/data/LMSDRecord.php?LMID=LMFA01170008	-0.849509	http://wikipathways.org/index.php?title=Special%3ASearchPathways&doSearch=1&query=%22-%22
637	M0	1	203.053	203.053	203.053	1.423	1.414	1.414	14.08	0	14.2815	1.44086e+06	NaN	8.24804	0.00971	0.00971	203.053	1.417	C07928	202.04	104-29-0	C07928		66760			10130	Chlorphenesin	http://www.kegg.jp/dbget-bin/www_bget?C07928	29.0075	http://wikipathways.org/index.php?title=Special%3ASearchPathways&doSearch=1&query=%22Chlorphenesin%22	66766	202.04	53648-55-8	C08010		66766			10210	Chlorphenesin	http://metlin.scripps.edu/metabo_info.php?molid=66766	29.1461	http://wikipathways.org/index.php?title=Special%3ASearchPathways&doSearch=1&query=%22Chlorphenesin%22
428	M0	1	295.13	295.13	295.13	13.114	13.129	13.129	13.9614	0	14.0642	1.2181e+06	NaN	9.54727	0.008537	0.008537	295.13	13.124	C11045	294.122	22839-47-0	C11045	HMDB01894	6377			13228	Aspartame	http://www.kegg.jp/dbget-bin/www_bget?C11045	2.10911	http://wikipathways.org/index.php?title=Special%3ASearchPathways&doSearch=1&query=%22Aspartame%22	HMDB00594	294.122	7432-24-8		HMDB00594					Glutamylphenylalanine	http://www.hmdb.ca/metabolites/HMDB00594	2.1703	http://wikipathways.org/index.php?title=Special%3ASearchPathways&doSearch=1&query=%22Glutamylphenylalanine%22
336	M0	1	365.107	365.107	365.107	1.541	1.532	1.532	13.8994	0	13.8582	1.06532e+06	NaN	8.86833	0.008795	0.008795	365.107	1.535	C10636	364.095	17951-19-8	C10636		68448			12819	Justicidin B	http://www.kegg.jp/dbget-bin/www_bget?C10636	11.7176	http://wikipathways.org/index.php?title=Special%3ASearchPathways&doSearch=1&query=%22Justicidin+B%22	47752	364.095				47752				Robustone	http://metlin.scripps.edu/metabo_info.php?molid=47752	11.7506	http://wikipathways.org/index.php?title=Special%3ASearchPathways&doSearch=1&query=%22Robustone%22
894	M0	1	128.109	128.108	128.108	14.998	15.001	15.001	13.6953	0	13.6359	860790	NaN	11.3542	0.01056	0.01056	128.108	15	69087	127.1				69087				N-Cyclohexylformamide	http://metlin.scripps.edu/metabo_info.php?molid=69087	6.28116	http://wikipathways.org/index.php?title=Special%3ASearchPathways&doSearch=1&query=%22N-Cyclohexylformamide%22	C11519	127.1	766-93-8	C11519		69058			13687	N-Cyclohexylformamide	http://www.kegg.jp/dbget-bin/www_bget?C11519	6.39131	http://wikipathways.org/index.php?title=Special%3ASearchPathways&doSearch=1&query=%22N-Cyclohexylformamide%22
118	M0	1	887.342	887.342	887.342	9.7	9.632	9.632	13.5257	0	13.5457	755908	NaN	8.44641	0.010491	0.010491	887.342	9.65467	HMDB12920	886.296	9007-43-6		HMDB12920					Cytochrome C	http://www.hmdb.ca/metabolites/HMDB12920	43.6468	http://wikipathways.org/index.php?title=Special%3ASearchPathways&doSearch=1&query=%22Cytochrome+C%22	50102	886.274				50102				Kaempferol 3-isorhamninoside-7-rhamnoside	http://metlin.scripps.edu/metabo_info.php?molid=50102	67.8244	http://wikipathways.org/index.php?title=Special%3ASearchPathways&doSearch=1&query=%22Kaempferol+3-isorhamninoside-7-rhamnoside%22
1005	M0	1	98.985	98.9851	98.9851	1.623	1.614	1.614	13.6512	0	13.4098	751980	NaN	10.5776	0.009178	0.009178	98.985	1.617	69454	97.977	546-93-0	C12893		69454			583282	Potassium acetate	http://metlin.scripps.edu/metabo_info.php?molid=69454	2.12125	http://wikipathways.org/index.php?title=Special%3ASearchPathways&doSearch=1&query=%22Potassium+acetate%22	C12554	97.977	127-08-2	C12554		69288			582944	Potassium acetate	http://www.kegg.jp/dbget-bin/www_bget?C12554	2.23352	http://wikipathways.org/index.php?title=Special%3ASearchPathways&doSearch=1&query=%22Potassium+acetate%22
344	M0	1	360.151	360.152	360.152	1.553	1.556	1.556	13.3771	0	13.5012	686371	NaN	7.84871	0.009837	0.009837	360.151	1.555	64754	359.149	887752-13-8			64754				Capecitabine	http://metlin.scripps.edu/metabo_info.php?molid=64754	-15.6759	http://wikipathways.org/index.php?title=Special%3ASearchPathways&doSearch=1&query=%22Capecitabine%22	C12650	359.149	154361-50-9	C12650		64751			583040	Capecitabine;	http://www.kegg.jp/dbget-bin/www_bget?C12650	-15.7762	http://wikipathways.org/index.php?title=Special%3ASearchPathways&doSearch=1&query=%22Capecitabine%3B%22
491	M0	1	261.038	261.038	261.038	1.588	1.579	1.579	13.4877	0	13.3367	668133	NaN	9.92304	0.00829	0.00829	261.038	1.582	72743	260.031	2540-82-1	C18988		72743			124489660	Oxydeprofos	http://metlin.scripps.edu/metabo_info.php?molid=72743	-0.864001	http://wikipathways.org/index.php?title=Special%3ASearchPathways&doSearch=1&query=%22Oxydeprofos%22	C18984	260.031	2674-91-1	C18984		72738			124489656	Oxydeprofos	http://www.kegg.jp/dbget-bin/www_bget?C18984	-0.913995	http://wikipathways.org/index.php?title=Special%3ASearchPathways&doSearch=1&query=%22Oxydeprofos%22
974	M0	1	102.128	102.129	102.129	2.106	2.109	2.109	13.4282	0	13.3756	661261	NaN	10.016	0.009754	0.009754	102.129	2.108	58435	101.12				58435				Nervonyl carnitine	http://metlin.scripps.edu/metabo_info.php?molid=58435	2.25474	http://wikipathways.org/index.php?title=Special%3ASearchPathways&doSearch=1&query=%22Nervonyl+carnitine%22	66899	101.12	36792-85-5	C08347		66899			10544	Hexylamine	http://metlin.scripps.edu/metabo_info.php?molid=66899	2.25474	http://wikipathways.org/index.php?title=Special%3ASearchPathways&doSearch=1&query=%22Hexylamine%22
875	M0	1	132.102	132.102	132.102	3.589	3.616	3.616	13.2415	0	13.2819	574767	NaN	10.8497	0.008194	0.008194	132.102	3.607	C00123	131.095	61-90-5	C00123	HMDB00687	24			3423	L-Leucine;	http://www.kegg.jp/dbget-bin/www_bget?C00123	-0.058482	http://wikipathways.org/index.php?title=Special%3ASearchPathways&doSearch=1&query=%22L-Leucine%3B%22	C00407	131.095	73-32-5	C00407	HMDB00172	23			3697	L-Isoleucine;	http://www.kegg.jp/dbget-bin/www_bget?C00407	-0.058482	http://wikipathways.org/index.php?title=Special%3ASearchPathways&doSearch=1&query=%22L-Isoleucine%3B%22
580	M0	1	219.098	219.098	219.098	2.141	2.133	2.133	13.259	0	13.1572	544760	NaN	9.51331	0.009725	0.009725	219.098	2.13567	C03738	218.09		C03738					6501	gamma-L-Glutamyl-D-alanine;	http://www.kegg.jp/dbget-bin/www_bget?C03738	0.29957	http://wikipathways.org/index.php?title=Special%3ASearchPathways&doSearch=1&query=%22gamma-L-Glutamyl-D-alanine%3B%22	23969	218.09				23969				Glu Ala	http://metlin.scripps.edu/metabo_info.php?molid=23969	0.423372	http://wikipathways.org/index.php?title=Special%3ASearchPathways&doSearch=1&query=%22Glu+Ala%22
1095	M0	1	81.0186	81.0186	81.0186	2.094	2.085	2.085	13.1783	0	13.083	504137	NaN	9.31106	0.009798	0.009798	81.0186	2.088	C06753	80.0029	107-07-3	C06753		66518			8974	2-Chloroethanol;	http://www.kegg.jp/dbget-bin/www_bget?C06753	98.1219	http://wikipathways.org/index.php?title=Special%3ASearchPathways&doSearch=1&query=%222-Chloroethanol%3B%22	C19160	80.0029	107-30-2	C19160		72815			124489832	Chloromethyl methyl ether	http://www.kegg.jp/dbget-bin/www_bget?C19160	98.1219	http://wikipathways.org/index.php?title=Special%3ASearchPathways&doSearch=1&query=%22Chloromethyl+methyl+ether%22
315	M0	1	395.187	395.187	395.187	9.7	9.632	9.632	13.0647	0	13.1927	503170	NaN	10.547	0.01053	0.01053	395.187	9.65467	2902	394.179	124-94-7			2902				Triamcinolone	http://metlin.scripps.edu/metabo_info.php?molid=2902	-0.416054	http://wikipathways.org/index.php?title=Special%3ASearchPathways&doSearch=1&query=%22Triamcinolone%22	15884	394.185				15884				Tyr Asn Val	http://metlin.scripps.edu/metabo_info.php?molid=15884	-15.8098	http://wikipathways.org/index.php?title=Special%3ASearchPathways&doSearch=1&query=%22Tyr+Asn+Val%22
756	M0	1	177.055	177.055	177.055	30.127	30.13	30.13	13.012	0	13.1805	487105	NaN	12.3788	0.010604	0.010604	177.055	30.129	C01173	176.047		C01173					4400	1,3,8-Naphthalenertriol;	http://www.kegg.jp/dbget-bin/www_bget?C01173	-0.808495	http://wikipathways.org/index.php?title=Special%3ASearchPathways&doSearch=1&query=%221%2C3%2C8-Naphthalenertriol%3B%22	C03081	176.047	90-33-5	C03081		65889			5979	4-Methylumbelliferone;	http://www.kegg.jp/dbget-bin/www_bget?C03081	-0.808495	http://wikipathways.org/index.php?title=Special%3ASearchPathways&doSearch=1&query=%224-Methylumbelliferone%3B%22
828	M0	1	148.061	148.061	148.061	1.47	1.461	1.461	13.0288	0	13.0533	460961	NaN	9.6426	0.009052	0.009052	148.061	1.464	C00025	147.053	56-86-0	C00025	HMDB00148	19			3327	L-Glutamate;	http://www.kegg.jp/dbget-bin/www_bget?C00025	1.03591	http://wikipathways.org/index.php?title=Special%3ASearchPathways&doSearch=1&query=%22L-Glutamate%3B%22	C00217	147.053	6893-26-1	C00217	HMDB03339				3517	D-Glutamate;	http://www.kegg.jp/dbget-bin/www_bget?C00217	1.03591	http://wikipathways.org/index.php?title=Special%3ASearchPathways&doSearch=1&query=%22D-Glutamate%3B%22
898	M0	1	127.123	127.123	127.123	39.91	39.901	39.901	13.1775	0	12.6697	409871	NaN	7.27013	0.010493	0.010493	127.123	39.904	C07287	126.105	110-93-0	C07287					9496	Sulcatone;	http://www.kegg.jp/dbget-bin/www_bget?C07287	85.8283	http://wikipathways.org/index.php?title=Special%3ASearchPathways&doSearch=1&query=%22Sulcatone%3B%22	44779	126.104	503-48-0		HMDB06024	44779				methylheptenone	http://metlin.scripps.edu/metabo_info.php?molid=44779	86.1059	http://wikipathways.org/index.php?title=Special%3ASearchPathways&doSearch=1&query=%22methylheptenone%22
396	M0	1	324.06	324.06	324.06	1.965	1.968	1.968	12.9546	0	12.8826	407824	NaN	9.6079	0.011154	0.011154	324.06	1.967	C00055	323.052	63-37-6	C00055	HMDB00095	3452			3357	CMP;	http://www.kegg.jp/dbget-bin/www_bget?C00055	1.47345	http://wikipathways.org/index.php?title=Special%3ASearchPathways&doSearch=1&query=%22CMP%3B%22	C03104	323.052	85-94-9	C03104	HMDB11692	62430			6000	Cytidine 2'-phosphate;	http://www.kegg.jp/dbget-bin/www_bget?C03104	1.47345	http://wikipathways.org/index.php?title=Special%3ASearchPathways&doSearch=1&query=%22Cytidine+2%27-phosphate%3B%22
665	M0	1	198.096	198.097	198.097	1.447	1.45	1.45	12.8801	0	12.8628	389034	NaN	11.2617	0.01214	0.01214	198.097	1.449	4112	197.084	144-48-9			4112				N-benzylideneaniline n-oxide	http://metlin.scripps.edu/metabo_info.php?molid=4112	24.7204	http://wikipathways.org/index.php?title=Special%3ASearchPathways&doSearch=1&query=%22N-benzylideneaniline+n-oxide%22	70044	197.095	95-77-2	C14462		70044			17395462	Trp-P-2	http://metlin.scripps.edu/metabo_info.php?molid=70044	-32.2737	http://wikipathways.org/index.php?title=Special%3ASearchPathways&doSearch=1&query=%22Trp-P-2%22
820	M0	1	151.035	151.035	151.035	1.046	1.049	1.049	12.8859	0	12.7494	368664	NaN	9.69526	0.007861	0.007861	151.035	1.048	HMDB01587	150.032	611-73-4	C02137	HMDB01587	58037			5216	Phenylglyoxylic acid	http://www.hmdb.ca/metabolites/HMDB01587	-27.2054	http://wikipathways.org/index.php?title=Special%3ASearchPathways&doSearch=1&query=%22Phenylglyoxylic+acid%22	58059	150.032	55441-71-9		HMDB01973	58059				Phenylglyoxylic acid	http://metlin.scripps.edu/metabo_info.php?molid=58059	-27.212	http://wikipathways.org/index.php?title=Special%3ASearchPathways&doSearch=1&query=%22Phenylglyoxylic+acid%22
450	M0	1	279.102	279.102	279.102	9.441	9.385	9.385	12.656	0	12.7713	332251	NaN	7.81444	0.010588	0.010588	279.102	9.40367	23687	278.094				23687				Glu Met	http://metlin.scripps.edu/metabo_info.php?molid=23687	0.367982	http://wikipathways.org/index.php?title=Special%3ASearchPathways&doSearch=1&query=%22Glu+Met%22	23791	278.094				23791				Met Glu	http://metlin.scripps.edu/metabo_info.php?molid=23791	0.367982	http://wikipathways.org/index.php?title=Special%3ASearchPathways&doSearch=1&query=%22Met+Glu%22
899	M0	1	127.123	127.123	127.123	7.816	7.901	7.901	12.5345	0	12.7806	314121	NaN	9.1963	0.011511	0.011511	127.123	7.87267	C07287	126.105	110-93-0	C07287					9496	Sulcatone;	http://www.kegg.jp/dbget-bin/www_bget?C07287	85.104	http://wikipathways.org/index.php?title=Special%3ASearchPathways&doSearch=1&query=%22Sulcatone%3B%22	44779	126.104	503-48-0		HMDB06024	44779				methylheptenone	http://metlin.scripps.edu/metabo_info.php?molid=44779	85.3816	http://wikipathways.org/index.php?title=Special%3ASearchPathways&doSearch=1&query=%22methylheptenone%22
582	M0	1	219.027	219.027	219.027	1.4	1.391	1.391	12.6501	0	12.551	296718	NaN	9.79291	0.010775	0.010775	219.027	1.394	70164	218.022	5443-89-0	C14614		70164			17395614	4,4'-Biphenyldithiol	http://metlin.scripps.edu/metabo_info.php?molid=70164	-13.2479	http://wikipathways.org/index.php?title=Special%3ASearchPathways&doSearch=1&query=%224%2C4%27-Biphenyldithiol%22	C14569	218.022	6954-27-4	C14569		70124			17395569	4,4'-Biphenyldithiol;	http://www.kegg.jp/dbget-bin/www_bget?C14569	-13.2846	http://wikipathways.org/index.php?title=Special%3ASearchPathways&doSearch=1&query=%224%2C4%27-Biphenyldithiol%3B%22
565	M0	1	226.952	226.952	226.952	1.223	1.226	1.226	12.5403	0	12.5425	279683	NaN	9.78621	0.011381	0.011381	226.952	1.225	C12835	225.944		C12835					583224	2,5-Dichloro-4-oxohex-2-enedioate	http://www.kegg.jp/dbget-bin/www_bget?C12835	2.93141	http://wikipathways.org/index.php?title=Special%3ASearchPathways&doSearch=1&query=%222%2C5-Dichloro-4-oxohex-2-enedioate%22	69492	225.944	3738-06-05	C12958		69492			583347	2,5-Dichloro-4-oxohex-2-enedioate	http://metlin.scripps.edu/metabo_info.php?molid=69492	3.02435	http://wikipathways.org/index.php?title=Special%3ASearchPathways&doSearch=1&query=%222%2C5-Dichloro-4-oxohex-2-enedioate%22
140	M0	1	707.222	707.223	707.223	1.553	1.544	1.544	12.5154	0	12.5229	273525	NaN	9.26051	0.009321	0.009321	707.223	1.547	50216	706.175				50216				Kaempferol 3-[2''',3''',5'''-triacetyl-alpha-L-arabinofuranosyl-(1->6)-glucoside	http://metlin.scripps.edu/metabo_info.php?molid=50216	57.1209	http://wikipathways.org/index.php?title=Special%3ASearchPathways&doSearch=1&query=%22Kaempferol+3-%5B2%27%27%27%2C3%27%27%27%2C5%27%27%27-triacetyl-alpha-L-arabinofuranosyl-%281-%3E6%29-glucoside%22	50217	706.175				50217				Kaempferol 3-[2''',3''',4'''-triacetyl-alpha-L-arabinopyranosyl-(1->6)-glucoside]	http://metlin.scripps.edu/metabo_info.php?molid=50217	57.1209	http://wikipathways.org/index.php?title=Special%3ASearchPathways&doSearch=1&query=%22Kaempferol+3-%5B2%27%27%27%2C3%27%27%27%2C4%27%27%27-triacetyl-alpha-L-arabinopyranosyl-%281-%3E6%29-glucoside%5D%22
510	M0	1	249.109	249.109	249.109	2.012	2.015	2.015	12.5071	0	12.5302	273395	NaN	9.33786	0.010761	0.010761	249.109	2.014	23793	248.101				23793				Glu Thr	http://metlin.scripps.edu/metabo_info.php?molid=23793	-0.204218	http://wikipathways.org/index.php?title=Special%3ASearchPathways&doSearch=1&query=%22Glu+Thr%22	23995	248.101				23995				Thr Glu	http://metlin.scripps.edu/metabo_info.php?molid=23995	-0.204218	http://wikipathways.org/index.php?title=Special%3ASearchPathways&doSearch=1&query=%22Thr+Glu%22
216	M0	1	496.727	496.727	496.727	10.3	10.244	10.244	12.405	0	12.5492	262254	NaN	8.64075	0.009426	0.009426	496.727	10.2627
793	M0	1	161.093	161.093	161.093	1.482	1.485	1.485	12.4296	0	12.4661	254700	NaN	12.5443	0.008973	0.008973	161.093	1.484	63421	160.085	3226-65-1	C02989		63421			5898	N-?-Acetyldiaminobutyrate	http://metlin.scripps.edu/metabo_info.php?molid=63421	-0.549709	http://wikipathways.org/index.php?title=Special%3ASearchPathways&doSearch=1&query=%22N-%3F-Acetyldiaminobutyrate%22	63448	160.085				63448				D-Alanyl-D-alanine	http://metlin.scripps.edu/metabo_info.php?molid=63448	-0.549709	http://wikipathways.org/index.php?title=Special%3ASearchPathways&doSearch=1&query=%22D-Alanyl-D-alanine%22
824	M0	1	149.023	149.023	149.023	30.127	30.13	30.13	12.3092	0	12.5006	244004	NaN	11.7348	0.011901	0.011901	149.023	30.129	C01180	148.019	583-92-6	C01180	HMDB01553		LMFA01060170		4407	4-Methylthio-2-oxobutanoic acid;	http://www.kegg.jp/dbget-bin/www_bget?C01180	-25.7601	http://wikipathways.org/index.php?title=Special%3ASearchPathways&doSearch=1&query=%224-Methylthio-2-oxobutanoic+acid%3B%22	LMFA01060170	148.019	583-92-6	C01180	HMDB01553		LMFA01060170		24701148	-	http://www.lipidmaps.org/data/LMSDRecord.php?LMID=LMFA01060170	-25.7736	http://wikipathways.org/index.php?title=Special%3ASearchPathways&doSearch=1&query=%22-%22
626	M0	1	205.097	205.098	205.098	11.631	11.634	11.634	12.3254	0	12.4403	238682	NaN	8.19755	0.010209	0.010209	205.098	11.633	HMDB00929	204.09	73-22-3	C00078	HMDB00929	33			3378	L-Tryptophan	http://www.hmdb.ca/metabolites/HMDB00929	-0.881964	http://wikipathways.org/index.php?title=Special%3ASearchPathways&doSearch=1&query=%22L-Tryptophan%22	HMDB13609	204.09	153-94-6	C00525	HMDB13609	64946			3808	D-Tryptophan	http://www.hmdb.ca/metabolites/HMDB13609	-0.881964	http://wikipathways.org/index.php?title=Special%3ASearchPathways&doSearch=1&query=%22D-Tryptophan%22
271	M0	1	441.102	441.101	441.101	1.564	1.556	1.556	12.3022	0	12.2546	215002	NaN	9.42011	0.009365	0.009365	441.101	1.55867	LMPK12110010	440.111					LMPK12110010		85293673	Pongamoside A	http://www.lipidmaps.org/data/LMSDRecord.php?LMID=LMPK12110010	-39.3575	http://wikipathways.org/index.php?title=Special%3ASearchPathways&doSearch=1&query=%22Pongamoside+A%22	48446	440.111				48446				Pongamoside A	http://metlin.scripps.edu/metabo_info.php?molid=48446	-39.4461	http://wikipathways.org/index.php?title=Special%3ASearchPathways&doSearch=1&query=%22Pongamoside+A%22
521	M0	1	244.191	244.191	244.191	25.123	25.114	25.114	12.1251	0	12.3426	205630	NaN	9.67481	0.009752	0.009752	244.191	25.117	HMDB13286	243.183			HMDB13286					N-Undecanoylglycine	http://www.hmdb.ca/metabolites/HMDB13286	-0.970461	http://wikipathways.org/index.php?title=Special%3ASearchPathways&doSearch=1&query=%22N-Undecanoylglycine%22	66688	243.199	114-86-3	C07673		66688			9875	Phencyclidine	http://metlin.scripps.edu/metabo_info.php?molid=66688	-63.7133	http://wikipathways.org/index.php?title=Special%3ASearchPathways&doSearch=1&query=%22Phencyclidine%22
965	M0	1	110.008	110.008	110.008	1.082	1.073	1.073	12.2313	0	12.2358	205578	NaN	9.87585	0.009826	0.009826	110.008	1.076	C00519	109.02	300-84-5	C00519	HMDB00965	281			3802	Hypotaurine;	http://www.kegg.jp/dbget-bin/www_bget?C00519	-177.904	http://wikipathways.org/index.php?title=Special%3ASearchPathways&doSearch=1&query=%22Hypotaurine%3B%22	281	109.02	300-84-5	C00519	HMDB00965	281			3802	Hypotaurine	http://metlin.scripps.edu/metabo_info.php?molid=281	-178.371	http://wikipathways.org/index.php?title=Special%3ASearchPathways&doSearch=1&query=%22Hypotaurine%22
741	M0	1	182.081	182.081	182.081	4.366	4.475	4.475	12.187	0	12.2509	202599	NaN	9.87415	0.00995	0.00995	182.081	4.43867	58353	181.074				58353				DL-o-Tyrosine	http://metlin.scripps.edu/metabo_info.php?molid=58353	-2.56617	http://wikipathways.org/index.php?title=Special%3ASearchPathways&doSearch=1&query=%22DL-o-Tyrosine%22	65607	181.074	59796-04-2	C01624		65607			4775	DL-Tyrosine	http://metlin.scripps.edu/metabo_info.php?molid=65607	-2.56617	http://wikipathways.org/index.php?title=Special%3ASearchPathways&doSearch=1&query=%22DL-Tyrosine%22
453	M0	1	277.14	277.139	277.139	9.158	9.091	9.091	12.141	0	12.2599	198883	NaN	10.4056	0.00909	0.00909	277.139	9.11333	C00449	276.132	997-68-2	C00449	HMDB00279	63454			3737	N6-(L-1,3-Dicarboxypropyl)-L-lysine;	http://www.kegg.jp/dbget-bin/www_bget?C00449	-2.18132	http://wikipathways.org/index.php?title=Special%3ASearchPathways&doSearch=1&query=%22N6-%28L-1%2C3-Dicarboxypropyl%29-L-lysine%3B%22	63454	276.132	997-68-2	C00449	HMDB00279	63454			3737	N6-(L-1,3-Dicarboxypropyl)-L-lysine	http://metlin.scripps.edu/metabo_info.php?molid=63454	-2.31169	http://wikipathways.org/index.php?title=Special%3ASearchPathways&doSearch=1&query=%22N6-%28L-1%2C3-Dicarboxypropyl%29-L-lysine%22
933	M0	1	116.068	116.068	116.068	1.564	1.556	1.556	12.145	0	12.2321	196529	NaN	9.64543	0.008966	0.008966	116.068	1.55867	C00148	115.063	147-85-3	C00148	HMDB00162	29			3448	L-Proline;	http://www.kegg.jp/dbget-bin/www_bget?C00148	-29.1666	http://wikipathways.org/index.php?title=Special%3ASearchPathways&doSearch=1&query=%22L-Proline%3B%22	C00763	115.063	344-25-2	C00763	HMDB03411	58138			4025	D-Proline	http://www.kegg.jp/dbget-bin/www_bget?C00763	-29.1666	http://wikipathways.org/index.php?title=Special%3ASearchPathways&doSearch=1&query=%22D-Proline%22
1016	M0	1	94.0459	94.0458	94.0458	1.07	1.073	1.073	12.1268	0	12.1519	187083	NaN	9.34794	0.011706	0.011706	94.0458	1.072	C00292	93.0578	62-53-3	C00292	HMDB03012	489			3586	Aniline;	http://www.kegg.jp/dbget-bin/www_bget?C00292	-212.665	http://wikipathways.org/index.php?title=Special%3ASearchPathways&doSearch=1&query=%22Aniline%3B%22	C14447	93.0578	109-06-8	C14447		69936			17395447	2-Methylpyridine;	http://www.kegg.jp/dbget-bin/www_bget?C14447	-212.665	http://wikipathways.org/index.php?title=Special%3ASearchPathways&doSearch=1&query=%222-Methylpyridine%3B%22
141	M0	1	695.133	695.133	695.133	2.53	2.545	2.545	12.0863	0	12.1081	179372	NaN	10.2011	0.011627	0.011627	695.133	2.54	LMPK12110389	694.138					LMPK12110389		85294052	Apigenin 7-glucuronide-4'-(6''-malonylglucoside)	http://www.lipidmaps.org/data/LMSDRecord.php?LMID=LMPK12110389	-18.3417	http://wikipathways.org/index.php?title=Special%3ASearchPathways&doSearch=1&query=%22Apigenin+7-glucuronide-4%27-%286%27%27-malonylglucoside%29%22	48820	694.138				48820				Apigenin 7-glucuronide-4'-(6''-malonylglucoside)	http://metlin.scripps.edu/metabo_info.php?molid=48820	-18.4627	http://wikipathways.org/index.php?title=Special%3ASearchPathways&doSearch=1&query=%22Apigenin+7-glucuronide-4%27-%286%27%27-malonylglucoside%29%22
267	M0	1	444.137	444.137	444.137	10.135	10.091	10.091	12.053	0	12.088	174647	NaN	9.22054	0.010689	0.010689	444.137	10.1057	3067	443.129	117675-21-5			3067				Zidovudine glucuronide	http://metlin.scripps.edu/metabo_info.php?molid=3067	0.569436	http://wikipathways.org/index.php?title=Special%3ASearchPathways&doSearch=1&query=%22Zidovudine+glucuronide%22	C18886	443.125	111479-05-1	C18886		72647			124489558	Propaquizafop	http://www.kegg.jp/dbget-bin/www_bget?C18886	9.69779	http://wikipathways.org/index.php?title=Special%3ASearchPathways&doSearch=1&query=%22Propaquizafop%22
227	M0	1	478.062	478.064	478.064	2	1.979	1.979	12.0653	0	12.0727	174389	NaN	10.2977	0.008838	0.008838	478.063	1.986	C00513	477.055		C00513					3796	CDP-glycerol	http://www.kegg.jp/dbget-bin/www_bget?C00513	0.704321	http://wikipathways.org/index.php?title=Special%3ASearchPathways&doSearch=1&query=%22CDP-glycerol%22	63349	477.055				63349				CDP-glycerol	http://metlin.scripps.edu/metabo_info.php?molid=63349	0.786073	http://wikipathways.org/index.php?title=Special%3ASearchPathways&doSearch=1&query=%22CDP-glycerol%22
866	M0	1	135.094	135.094	135.094	11.513	11.481	11.481	11.8824	0	12.2047	169995	NaN	10.4028	0.008084	0.008084	135.094	11.4917	66703	134.088	26976-59-0	C07720		66703			9922	WR 1065	http://metlin.scripps.edu/metabo_info.php?molid=66703	-14.1673	http://wikipathways.org/index.php?title=Special%3ASearchPathways&doSearch=1&query=%22WR+1065%22	C07651	134.088	31098-42-7	C07651		66624			9853	WR 1065;	http://www.kegg.jp/dbget-bin/www_bget?C07651	-14.3985	http://wikipathways.org/index.php?title=Special%3ASearchPathways&doSearch=1&query=%22WR+1065%3B%22
406	M0	1	311.124	311.124	311.124	10.559	10.539	10.539	11.9446	0	12.1036	166730	NaN	11.7207	0.008815	0.008815	311.124	10.5457	62464	310.116	7432-23-7		HMDB11741	62464				Gamma-Glutamyltyrosine	http://metlin.scripps.edu/metabo_info.php?molid=62464	-0.403074	http://wikipathways.org/index.php?title=Special%3ASearchPathways&doSearch=1&query=%22Gamma-Glutamyltyrosine%22	64986	310.116				64986				Leu-Ala-OH	http://metlin.scripps.edu/metabo_info.php?molid=64986	-0.403074	http://wikipathways.org/index.php?title=Special%3ASearchPathways&doSearch=1&query=%22Leu-Ala-OH%22
759	M0	1	175.119	175.119	175.119	1.4	1.379	1.379	11.9823	0	11.9799	159708	NaN	9.01581	0.010693	0.010693	175.119	1.386	13	174.112	74-79-3	C00062	HMDB00517	13			3362	L-Arginine	http://metlin.scripps.edu/metabo_info.php?molid=13	-0.608805	http://wikipathways.org/index.php?title=Special%3ASearchPathways&doSearch=1&query=%22L-Arginine%22	63425	174.112				63425				Amino acid(Arg-)	http://metlin.scripps.edu/metabo_info.php?molid=63425	-0.608805	http://wikipathways.org/index.php?title=Special%3ASearchPathways&doSearch=1&query=%22Amino+acid%28Arg-%29%22
217	M0	1	493.251	493.251	493.251	9.17	9.114	9.114	11.8659	0	12.0451	155671	NaN	10.1772	0.008555	0.008555	493.251	9.13267	67402	492.236	25090-73-7	C09086		67402			11278	Caryoptin	http://metlin.scripps.edu/metabo_info.php?molid=67402	14.81	http://wikipathways.org/index.php?title=Special%3ASearchPathways&doSearch=1&query=%22Caryoptin%22	C09070	492.236	50645-63-1	C09070		67348			11262	Caryoptin	http://www.kegg.jp/dbget-bin/www_bget?C09070	14.877	http://wikipathways.org/index.php?title=Special%3ASearchPathways&doSearch=1&query=%22Caryoptin%22
153	M0	1	647.111	647.112	647.112	1.965	1.968	1.968	11.9528	0	11.9348	153864	NaN	9.19498	0.011037	0.011037	647.112	1.967	C19965	646.196		C19965					135626431	beta-D-4-Deoxy-delta4-GlcA-(1->4)-beta-D-Glc-(1->4)-alpha-L-Rha-(1->3)-beta-D-Glc	http://www.kegg.jp/dbget-bin/www_bget?C19965	-141.86	http://wikipathways.org/index.php?title=Special%3ASearchPathways&doSearch=1&query=%22beta-D-4-Deoxy-delta4-GlcA-%281-%3E4%29-beta-D-Glc-%281-%3E4%29-alpha-L-Rha-%281-%3E3%29-beta-D-Glc%22	73456	646.196				73456				beta-D-4-Deoxy-delta4-GlcA-(1->4)-beta-D-Glc-(1->4)-alpha-L-Rha-(1->3)-beta-D-Glc	http://metlin.scripps.edu/metabo_info.php?molid=73456	-141.928	http://wikipathways.org/index.php?title=Special%3ASearchPathways&doSearch=1&query=%22beta-D-4-Deoxy-delta4-GlcA-%281-%3E4%29-beta-D-Glc-%281-%3E4%29-alpha-L-Rha-%281-%3E3%29-beta-D-Glc%22
393	M0	1	325.114	325.114	325.114	1.564	1.567	1.567	11.9605	0	11.906	152243	NaN	8.65713	0.009177	0.009177	325.114	1.566	66164	324.106	3568-49-8	C04333		66164			6984	Bis-D-fructose 2',1:2,1'-dianhydride	http://metlin.scripps.edu/metabo_info.php?molid=66164	0.540976	http://wikipathways.org/index.php?title=Special%3ASearchPathways&doSearch=1&query=%22Bis-D-fructose+2%27%2C1%3A2%2C1%27-dianhydride%22	66178	324.106				66178				D-Fructofuranose 1,2':2,3'-dianhydride	http://metlin.scripps.edu/metabo_info.php?molid=66178	0.540976	http://wikipathways.org/index.php?title=Special%3ASearchPathways&doSearch=1&query=%22D-Fructofuranose+1%2C2%27%3A2%2C3%27-dianhydride%22
800	M0	1	158.965	158.964	158.964	1.258	1.25	1.25	11.9668	0	11.8275	146846	NaN	9.81288	0.008639	0.008639	158.964	1.25267	72899	157.972	5589-96-8	C19212		72899			124489884	Sulfur mustard	http://metlin.scripps.edu/metabo_info.php?molid=72899	-99.5638	http://wikipathways.org/index.php?title=Special%3ASearchPathways&doSearch=1&query=%22Sulfur+mustard%22	C19164	157.972	505-60-2	C19164		72858			124489836	Sulfur mustard;	http://www.kegg.jp/dbget-bin/www_bget?C19164	-99.7157	http://wikipathways.org/index.php?title=Special%3ASearchPathways&doSearch=1&query=%22Sulfur+mustard%3B%22
848	M0	1	142.948	142.948	142.948	1.364	1.332	1.332	11.787	0	11.961	143489	NaN	11.0428	0.010068	0.010068	142.948	1.34267	C13558	141.941	7558-79-4	C13558					853921	Dibasic sodium phosphate;	http://www.kegg.jp/dbget-bin/www_bget?C13558	-3.26897	http://wikipathways.org/index.php?title=Special%3ASearchPathways&doSearch=1&query=%22Dibasic+sodium+phosphate%3B%22	C13199	141.931	7757-82-6	C13199					585943	Sodium sulfate	http://www.kegg.jp/dbget-bin/www_bget?C13199	63.6646	http://wikipathways.org/index.php?title=Special%3ASearchPathways&doSearch=1&query=%22Sodium+sulfate%22
421	M0	1	301.215	301.216	301.216	2.118	2.121	2.121	11.7858	0	11.8958	138800	NaN	9.9786	0.01166	0.01166	301.216	2.12	C00777	300.209	302-79-4	C00777	HMDB02369	2277	LMPR01090019	VVA0018	4038	Retinoate;	http://www.kegg.jp/dbget-bin/www_bget?C00777	-3.21776	http://wikipathways.org/index.php?title=Special%3ASearchPathways&doSearch=1&query=%22Retinoate%3B%22	C09188	300.209	72963-56-5	C09188					11380	Spruceanol	http://www.kegg.jp/dbget-bin/www_bget?C09188	-3.21776	http://wikipathways.org/index.php?title=Special%3ASearchPathways&doSearch=1&query=%22Spruceanol%22
214	M0	1	497.218	497.218	497.218	10.901	10.857	10.857	11.8041	0	11.8608	137648	NaN	8.08122	0.008109	0.008109	497.218	10.8717	45262	496.214	475086-01-2			45262				NS-304	http://metlin.scripps.edu/metabo_info.php?molid=45262	-7.81383	http://wikipathways.org/index.php?title=Special%3ASearchPathways&doSearch=1&query=%22NS-304%22	17134	496.196				17134				Trp Tyr Glu	http://metlin.scripps.edu/metabo_info.php?molid=17134	29.7215	http://wikipathways.org/index.php?title=Special%3ASearchPathways&doSearch=1&query=%22Trp+Tyr+Glu%22
788	M0	1	164.929	164.929	164.929	1.329	1.32	1.32	11.8425	0	11.7972	135928	NaN	9.16656	0.010462	0.010462	164.929	1.323	C06899	163.92	302-17-0	C06899		1582			9116	Chloral hydrate	http://www.kegg.jp/dbget-bin/www_bget?C06899	6.29372	http://wikipathways.org/index.php?title=Special%3ASearchPathways&doSearch=1&query=%22Chloral+hydrate%22	1642	163.92	76-03-9	C11150		1642			13332	Chloral hydrate	http://metlin.scripps.edu/metabo_info.php?molid=1642	6.51335	http://wikipathways.org/index.php?title=Special%3ASearchPathways&doSearch=1&query=%22Chloral+hydrate%22
766	M0	1	173.021	173.021	173.021	1.682	1.662	1.662	11.8526	0	11.7677	134614	NaN	10.4657	0.009147	0.009147	173.021	1.66867	HMDB00126	172.014	57-03-4	C03189	HMDB00126	65908			6068	Glycerol 3-phosphate	http://www.hmdb.ca/metabolites/HMDB00126	-2.05604	http://wikipathways.org/index.php?title=Special%3ASearchPathways&doSearch=1&query=%22Glycerol+3-phosphate%22	HMDB02520	172.014	17181-54-3	C02979	HMDB02520	44755			5889	Beta-Glycerophosphoric acid	http://www.hmdb.ca/metabolites/HMDB02520	-2.05604	http://wikipathways.org/index.php?title=Special%3ASearchPathways&doSearch=1&query=%22Beta-Glycerophosphoric+acid%22
425	M0	1	298.097	298.097	298.097	11.56	11.551	11.551	11.7027	0	11.9142	134382	NaN	8.60078	0.010244	0.010244	298.097	11.554	3425	297.09	2457-80-9	C00170	HMDB01173	3425			3470	5?-Deoxy-5?-<WBR>(methylthio)adenosine	http://metlin.scripps.edu/metabo_info.php?molid=3425	-0.976137	http://wikipathways.org/index.php?title=Special%3ASearchPathways&doSearch=1&query=%225%3F-Deoxy-5%3F-%3CWBR%3E%28methylthio%29adenosine%22	HMDB01173	297.09	2457-80-9	C00170	HMDB01173	3425			3470	5'-Methylthioadenosine	http://www.hmdb.ca/metabolites/HMDB01173	-0.999699	http://wikipathways.org/index.php?title=Special%3ASearchPathways&doSearch=1&query=%225%27-Methylthioadenosine%22
379	M0	1	334.14	334.141	334.141	14.656	14.683	14.683	11.7229	0	11.8752	133126	NaN	8.38127	0.010281	0.010281	334.141	14.674	23842	333.132				23842				Trp Glu	http://metlin.scripps.edu/metabo_info.php?molid=23842	1.38083	http://wikipathways.org/index.php?title=Special%3ASearchPathways&doSearch=1&query=%22Trp+Glu%22	23973	333.132				23973				Glu Trp	http://metlin.scripps.edu/metabo_info.php?molid=23973	1.38083	http://wikipathways.org/index.php?title=Special%3ASearchPathways&doSearch=1&query=%22Glu+Trp%22
752	M0	1	179.017	179.017	179.017	2.071	2.062	2.062	11.8443	0	11.7037	129834	NaN	10.3266	0.009012	0.009012	179.017	2.065	C11582	178.006	41052-75-9	C11582		69074			13747	2-Chlorophenylhydrazine hydrochloride;	http://www.kegg.jp/dbget-bin/www_bget?C11582	15.447	http://wikipathways.org/index.php?title=Special%3ASearchPathways&doSearch=1&query=%222-Chlorophenylhydrazine+hydrochloride%3B%22	69110	178.006				69110				2-Chlorophenylhydrazine hydrochloride	http://metlin.scripps.edu/metabo_info.php?molid=69110	15.7054	http://wikipathways.org/index.php?title=Special%3ASearchPathways&doSearch=1&query=%222-Chlorophenylhydrazine+hydrochloride%22
391	M0	1	328.142	328.142	328.142	28.019	27.975	27.975	11.597	0	11.8726	124840	NaN	10.7052	0.010549	0.010549	328.142	27.9897	19777	327.143				19777				Pro Pro Asp	http://metlin.scripps.edu/metabo_info.php?molid=19777	-27.0014	http://wikipathways.org/index.php?title=Special%3ASearchPathways&doSearch=1&query=%22Pro+Pro+Asp%22	20552	327.143				20552				Pro Asp Pro	http://metlin.scripps.edu/metabo_info.php?molid=20552	-27.0014	http://wikipathways.org/index.php?title=Special%3ASearchPathways&doSearch=1&query=%22Pro+Asp+Pro%22
320	M0	1	391.284	391.284	391.284	39.91	39.925	39.925	10.7881	0	12.671	124187	NaN	10.1455	0.009902	0.009902	391.284	39.92	LMST04010146	390.277					LMST04010146	BBA0146	7851033	-	http://www.lipidmaps.org/data/LMSDRecord.php?LMID=LMST04010146	-2.28385	http://wikipathways.org/index.php?title=Special%3ASearchPathways&doSearch=1&query=%22-%22	LMST04010147	390.277					LMST04010147	BBA0147	7851034	-	http://www.lipidmaps.org/data/LMSDRecord.php?LMID=LMST04010147	-2.28385	http://wikipathways.org/index.php?title=Special%3ASearchPathways&doSearch=1&query=%22-%22
339	M0	1	364.065	364.065	364.065	3.79	3.781	3.781	11.6189	0	11.7345	117795	NaN	11.0786	0.010199	0.010199	364.065	3.784	62410	363.058				62410				8-Oxo-dGMP	http://metlin.scripps.edu/metabo_info.php?molid=62410	-2.43212	http://wikipathways.org/index.php?title=Special%3ASearchPathways&doSearch=1&query=%228-Oxo-dGMP%22	63402	363.058				63402				Guanosine 3'-phosphate	http://metlin.scripps.edu/metabo_info.php?molid=63402	-2.43212	http://wikipathways.org/index.php?title=Special%3ASearchPathways&doSearch=1&query=%22Guanosine+3%27-phosphate%22
203	M0	1	515.138	515.137	515.137	1.6	1.591	1.591	11.6638	0	11.6558	115818	NaN	9.46912	0.010138	0.010138	515.137	1.594	C11239	514.115	115104-28-4	C11239					13418	MK 571;	http://www.kegg.jp/dbget-bin/www_bget?C11239	28.139	http://wikipathways.org/index.php?title=Special%3ASearchPathways&doSearch=1&query=%22MK+571%3B%22	45369	514.115				45369				MK 571 (sodium salt)	http://metlin.scripps.edu/metabo_info.php?molid=45369	28.2129	http://wikipathways.org/index.php?title=Special%3ASearchPathways&doSearch=1&query=%22MK+571+%28sodium+salt%29%22
991	M0	1	101.004	101.004	101.004	2.071	2.062	2.062	11.7478	0	11.5604	115162	NaN	9.40673	0.009786	0.009786	101.004	2.065	C18588	99.9937	62-74-8	C18588		43990			124489262	Sodium fluoroacetate;	http://www.kegg.jp/dbget-bin/www_bget?C18588	20.0746	http://wikipathways.org/index.php?title=Special%3ASearchPathways&doSearch=1&query=%22Sodium+fluoroacetate%3B%22	72389	99.9937	640-19-7	C18675		72389			124489349	Sodium fluoroacetate	http://metlin.scripps.edu/metabo_info.php?molid=72389	20.5546	http://wikipathways.org/index.php?title=Special%3ASearchPathways&doSearch=1&query=%22Sodium+fluoroacetate%22
341	M0	1	362.926	362.927	362.927	1.235	1.226	1.226	11.5703	0	11.5601	105367	NaN	10.6592	0.00957	0.00957	362.927	1.229	44596	361.876	309-00-2	C07552		44596			9755	ALDRIN	http://metlin.scripps.edu/metabo_info.php?molid=44596	119.283	http://wikipathways.org/index.php?title=Special%3ASearchPathways&doSearch=1&query=%22ALDRIN%22	C07552	361.876	309-00-2	C07552		44596			9755	Aldrin	http://www.kegg.jp/dbget-bin/www_bget?C07552	119.327	http://wikipathways.org/index.php?title=Special%3ASearchPathways&doSearch=1&query=%22Aldrin%22
821	M0	1	150.058	150.058	150.058	2.224	2.227	2.227	11.5356	0	11.5656	103839	NaN	9.72892	0.010195	0.010195	150.058	2.226	C00073	149.051	63-68-3	C00073	HMDB00696	26			3373	L-Methionine;	http://www.kegg.jp/dbget-bin/www_bget?C00073	-3.08619	http://wikipathways.org/index.php?title=Special%3ASearchPathways&doSearch=1&query=%22L-Methionine%3B%22	C00855	149.051	348-67-4	C00855					4112	D-Methionine;	http://www.kegg.jp/dbget-bin/www_bget?C00855	-3.08619	http://wikipathways.org/index.php?title=Special%3ASearchPathways&doSearch=1&query=%22D-Methionine%3B%22
429	M0	1	294.939	294.939	294.939	1.235	1.226	1.226	11.5351	0	11.5239	101669	NaN	8.92977	0.010429	0.010429	294.939	1.229	66127	293.991				66127				2-Deoxy-D-ribose 1,5-bisphosphate	http://metlin.scripps.edu/metabo_info.php?molid=66127	-201.18	http://wikipathways.org/index.php?title=Special%3ASearchPathways&doSearch=1&query=%222-Deoxy-D-ribose+1%2C5-bisphosphate%22	66359	293.991				66359				D-Ribose 1-diphosphate	http://metlin.scripps.edu/metabo_info.php?molid=66359	-201.18	http://wikipathways.org/index.php?title=Special%3ASearchPathways&doSearch=1&query=%22D-Ribose+1-diphosphate%22
280	M0	1	430.914	430.914	430.914	1.235	1.226	1.226	11.5184	0	11.5074	100001	NaN	9.48336	0.009354	0.009354	430.914	1.229	LMPK13090017	429.978		C13706			LMPK13090017		74382050	DNDS	http://www.lipidmaps.org/data/LMSDRecord.php?LMID=LMPK13090017	-165.337	http://wikipathways.org/index.php?title=Special%3ASearchPathways&doSearch=1&query=%22DNDS%22	53244	429.978				53244				DNDS	http://metlin.scripps.edu/metabo_info.php?molid=53244	-165.457	http://wikipathways.org/index.php?title=Special%3ASearchPathways&doSearch=1&query=%22DNDS%22
635	M0	1	204.087	204.087	204.087	1.682	1.685	1.685	11.4345	0	11.5856	99709.1	NaN	10.5544	0.01034	0.01034	204.087	1.684	63446	203.079				63446				N2-Acetyl-L-aminoadipate	http://metlin.scripps.edu/metabo_info.php?molid=63446	-1.82359	http://wikipathways.org/index.php?title=Special%3ASearchPathways&doSearch=1&query=%22N2-Acetyl-L-aminoadipate%22	C12986	203.079		C12986					583375	N2-Acetyl-L-aminoadipate	http://www.kegg.jp/dbget-bin/www_bget?C12986	-1.95654	http://wikipathways.org/index.php?title=Special%3ASearchPathways&doSearch=1&query=%22N2-Acetyl-L-aminoadipate%22
671	M0	1	196.961	196.961	196.961	1.647	1.626	1.626	11.6517	0	11.2834	95563.7	NaN	10.0575	0.011487	0.011487	196.961	1.633	C19183	195.951	12070-12-1	C19183					124489855	Tungsten carbide;	http://www.kegg.jp/dbget-bin/www_bget?C19183	13.4438	http://wikipathways.org/index.php?title=Special%3ASearchPathways&doSearch=1&query=%22Tungsten+carbide%3B%22	C19300	195.972	509-14-8	C19300		72973			124489972	Tetranitromethane	http://www.kegg.jp/dbget-bin/www_bget?C19300	-92.1851	http://wikipathways.org/index.php?title=Special%3ASearchPathways&doSearch=1&query=%22Tetranitromethane%22
845	M0	1	145.05	145.05	145.05	1.564	1.567	1.567	11.4957	0	11.3586	91781	NaN	11.2934	0.010284	0.010284	145.05	1.566	LMFA01170068	144.042					LMFA01170068		85291397	3E-methylglutaconic acid	http://www.lipidmaps.org/data/LMSDRecord.php?LMID=LMFA01170068	-2.69597	http://wikipathways.org/index.php?title=Special%3ASearchPathways&doSearch=1&query=%223E-methylglutaconic+acid%22	LMFA01170070	144.042					LMFA01170070		85291399	(E)-hex-2-enedioic acid	http://www.lipidmaps.org/data/LMSDRecord.php?LMID=LMFA01170070	-2.69597	http://wikipathways.org/index.php?title=Special%3ASearchPathways&doSearch=1&query=%22%28E%29-hex-2-enedioic+acid%22
220	M0	1	490.177	490.177	490.177	1.541	1.532	1.532	11.3966	0	11.4019	89257.4	NaN	9.77603	0.009884	0.009884	490.177	1.535	65024	489.154				65024				Tyr-Trp-OH	http://metlin.scripps.edu/metabo_info.php?molid=65024	31.761	http://wikipathways.org/index.php?title=Special%3ASearchPathways&doSearch=1&query=%22Tyr-Trp-OH%22	63051	489.146				63051				N-(4-acetamidophenyl)-Indomethacin amide	http://metlin.scripps.edu/metabo_info.php?molid=63051	48.2515	http://wikipathways.org/index.php?title=Special%3ASearchPathways&doSearch=1&query=%22N-%284-acetamidophenyl%29-Indomethacin+amide%22
394	M0	1	325.044	325.043	325.043	2.753	2.756	2.756	11.4444	0	11.3361	88458.3	NaN	9.97283	0.01053	0.01053	325.043	2.755	HMDB00288	324.036	58-97-9	C00105	HMDB00288	3453			3405	Uridine 5'-monophosphate	http://www.hmdb.ca/metabolites/HMDB00288	-0.823983	http://wikipathways.org/index.php?title=Special%3ASearchPathways&doSearch=1&query=%22Uridine+5%27-monophosphate%22	HMDB01271	324.036	1157-60-4	C01168	HMDB01271	58032			4395	Pseudouridine 5'-phosphate	http://www.hmdb.ca/metabolites/HMDB01271	-0.823983	http://wikipathways.org/index.php?title=Special%3ASearchPathways&doSearch=1&query=%22Pseudouridine+5%27-phosphate%22
1020	M0	1	90.0558	90.0557	90.0557	1.447	1.438	1.438	11.4359	0	11.3207	87405	NaN	11.0318	0.010019	0.010019	90.0557	1.441	C00041	89.0477	56-41-7	C00041	HMDB00161	11			3343	L-Alanine;	http://www.kegg.jp/dbget-bin/www_bget?C00041	2.27593	http://wikipathways.org/index.php?title=Special%3ASearchPathways&doSearch=1&query=%22L-Alanine%3B%22	C00099	89.0477	107-95-9	C00099	HMDB00056	36			3399	beta-Alanine;	http://www.kegg.jp/dbget-bin/www_bget?C00099	2.27593	http://wikipathways.org/index.php?title=Special%3ASearchPathways&doSearch=1&query=%22beta-Alanine%3B%22
1053	M0	1	85.0289	85.0293	85.0293	1.576	1.567	1.567	11.4045	0	11.2963	84997.1	NaN	9.76756	0.011001	0.011001	85.0292	1.57	63259	84.0211				63259				3-Butynoate	http://metlin.scripps.edu/metabo_info.php?molid=63259	2.53706	http://wikipathways.org/index.php?title=Special%3ASearchPathways&doSearch=1&query=%223-Butynoate%22	65806	84.0211	822-55-9	C05562		65806			7892	4-Hydroxy-2-butynal	http://metlin.scripps.edu/metabo_info.php?molid=65806	2.53706	http://wikipathways.org/index.php?title=Special%3ASearchPathways&doSearch=1&query=%224-Hydroxy-2-butynal%22
519	M0	1	245.096	245.096	245.096	15.198	15.213	15.213	11.2775	0	11.4036	84164.3	NaN	9.5495	0.011502	0.011502	245.096	15.208	243	244.088	58-85-5	C00120	HMDB00030	243			3420	D-Biotin	http://metlin.scripps.edu/metabo_info.php?molid=243	-1.75893	http://wikipathways.org/index.php?title=Special%3ASearchPathways&doSearch=1&query=%22D-Biotin%22	HMDB00030	244.088	58-85-5	C00120	HMDB00030	243			3420	Biotin	http://www.hmdb.ca/metabolites/HMDB00030	-1.75893	http://wikipathways.org/index.php?title=Special%3ASearchPathways&doSearch=1&query=%22Biotin%22
395	M0	1	325.043	325.043	325.043	2.447	2.45	2.45	11.1993	0	11.4653	83474.8	NaN	8.09839	0.010107	0.010107	325.043	2.449	HMDB00288	324.036	58-97-9	C00105	HMDB00288	3453			3405	Uridine 5'-monophosphate	http://www.hmdb.ca/metabolites/HMDB00288	-1.07498	http://wikipathways.org/index.php?title=Special%3ASearchPathways&doSearch=1&query=%22Uridine+5%27-monophosphate%22	HMDB01271	324.036	1157-60-4	C01168	HMDB01271	58032			4395	Pseudouridine 5'-phosphate	http://www.hmdb.ca/metabolites/HMDB01271	-1.07498	http://wikipathways.org/index.php?title=Special%3ASearchPathways&doSearch=1&query=%22Pseudouridine+5%27-phosphate%22
167	M0	1	603.153	603.154	603.154	1.588	1.579	1.579	11.344	0	11.3148	83232.4	NaN	9.33984	0.009083	0.009083	603.153	1.582	71752	602.164				71752				Amaroswerin	http://metlin.scripps.edu/metabo_info.php?molid=71752	-29.7223	http://wikipathways.org/index.php?title=Special%3ASearchPathways&doSearch=1&query=%22Amaroswerin%22	C17519	602.164	21233-18-1	C17519		71686			96023864	Amaroswerin	http://www.kegg.jp/dbget-bin/www_bget?C17519	-29.7953	http://wikipathways.org/index.php?title=Special%3ASearchPathways&doSearch=1&query=%22Amaroswerin%22
1082	M0	1	82.5379	82.5378	82.5378	1.035	1.038	1.038	11.4322	0	11.2216	83023.7	NaN	9.26221	0.00966	0.00966	82.5378	1.037
409	M0	1	310.113	310.113	310.113	1.506	1.509	1.509	11.2797	0	11.3123	80496.8	NaN	10.135	0.011182	0.011182	310.113	1.508	24101	309.106	131-48-6	C00270	HMDB00230	24101			3568	N-Acetylneuraminic Acid	http://metlin.scripps.edu/metabo_info.php?molid=24101	-1.54963	http://wikipathways.org/index.php?title=Special%3ASearchPathways&doSearch=1&query=%22N-Acetylneuraminic+Acid%22	3320	309.106	82057-50-9			3320				9-O-Acetylneuraminic acid	http://metlin.scripps.edu/metabo_info.php?molid=3320	-1.57551	http://wikipathways.org/index.php?title=Special%3ASearchPathways&doSearch=1&query=%229-O-Acetylneuraminic+acid%22
936	M0	1	114.988	114.987	114.987	1.046	1.038	1.038	11.316	0	11.2315	78729.4	NaN	11.1951	0.010205	0.010205	114.988	1.04067	C03248	113.995	142-45-0	C03248		63195			6117	Acetylenedicarboxylate;	http://www.kegg.jp/dbget-bin/www_bget?C03248	-136.172	http://wikipathways.org/index.php?title=Special%3ASearchPathways&doSearch=1&query=%22Acetylenedicarboxylate%3B%22	63238	113.995	133-38-0	C00975	HMDB02050	63238	LMFA01060194		4224	Acetylenedicarboxylate	http://metlin.scripps.edu/metabo_info.php?molid=63238	-136.251	http://wikipathways.org/index.php?title=Special%3ASearchPathways&doSearch=1&query=%22Acetylenedicarboxylate%22
990	M0	1	101.024	101.023	101.023	4.308	4.358	4.358	11.1513	0	11.3684	77643.5	NaN	9.99	0.010434	0.010434	101.024	4.34133	C19524	100.016	108-30-5	C19524		24050			124490196	Succinic anhydride;	http://www.kegg.jp/dbget-bin/www_bget?C19524	-2.65291	http://wikipathways.org/index.php?title=Special%3ASearchPathways&doSearch=1&query=%22Succinic+anhydride%3B%22	24050	100.016	108-30-5	C19524		24050			124490196	Succinic anhydride	http://metlin.scripps.edu/metabo_info.php?molid=24050	-3.08284	http://wikipathways.org/index.php?title=Special%3ASearchPathways&doSearch=1&query=%22Succinic+anhydride%22
960	M0	1	112.051	112.051	112.051	1.458	1.438	1.438	11.3224	0	11.1438	75590	NaN	10.0266	0.010494	0.010494	112.051	1.44467	HMDB00630	111.043	71-30-7	C00380	HMDB00630	283			3670	Cytosine	http://www.hmdb.ca/metabolites/HMDB00630	-2.72566	http://wikipathways.org/index.php?title=Special%3ASearchPathways&doSearch=1&query=%22Cytosine%22	283	111.043	71-30-7	C00380	HMDB00630	283			3670	Cytosine	http://metlin.scripps.edu/metabo_info.php?molid=283	-2.75268	http://wikipathways.org/index.php?title=Special%3ASearchPathways&doSearch=1&query=%22Cytosine%22
211	M0	1	498.902	498.902	498.902	1.235	1.226	1.226	11.2546	0	11.2021	75231.7	NaN	9.75093	0.008956	0.008956	498.902	1.229	43303	497.891				43303				Perflubron	http://metlin.scripps.edu/metabo_info.php?molid=43303	5.23541	http://wikipathways.org/index.php?title=Special%3ASearchPathways&doSearch=1&query=%22Perflubron%22	LMPK12111975	498.047					LMPK12111975		85295638	Kaempferol 3-sulfate-7-alpha-arabinopyranoside	http://www.lipidmaps.org/data/LMSDRecord.php?LMID=LMPK12111975	-307.114	http://wikipathways.org/index.php?title=Special%3ASearchPathways&doSearch=1&query=%22Kaempferol+3-sulfate-7-alpha-arabinopyranoside%22
403	M0	1	317.171	317.171	317.171	11.113	11.08	11.08	11.147	0	11.304	75018.8	NaN	10.1226	0.008892	0.008892	317.171	11.091	LMPR0104170020	316.167	427-77-0	C11863			LMPR0104170020		74382442	Gibberellin A9	http://www.lipidmaps.org/data/LMSDRecord.php?LMID=LMPR0104170020	-13.6215	http://wikipathways.org/index.php?title=Special%3ASearchPathways&doSearch=1&query=%22Gibberellin+A9%22	LMST02020062	316.167		C04793			LMST02020062		24702295	-	http://www.lipidmaps.org/data/LMSDRecord.php?LMID=LMST02020062	-13.6215	http://wikipathways.org/index.php?title=Special%3ASearchPathways&doSearch=1&query=%22-%22
283	M0	1	428.036	428.036	428.036	2.765	2.768	2.768	11.2136	0	11.2353	74938.6	NaN	10.6226	0.009839	0.009839	428.036	2.767	C00008	427.029	58-64-0	C00008	HMDB01341	34522			3310	ADP;	http://www.kegg.jp/dbget-bin/www_bget?C00008	-2.3441	http://wikipathways.org/index.php?title=Special%3ASearchPathways&doSearch=1&query=%22ADP%3B%22	C00054	427.029	1053-73-2	C00054	HMDB00061	3533			3356	Adenosine 3',5'-bisphosphate;	http://www.kegg.jp/dbget-bin/www_bget?C00054	-2.3441	http://wikipathways.org/index.php?title=Special%3ASearchPathways&doSearch=1&query=%22Adenosine+3%27%2C5%27-bisphosphate%3B%22
286	M0	1	423.09	423.09	423.09	1.588	1.567	1.567	11.2228	0	11.2237	74851.6	NaN	9.81629	0.008013	0.008013	423.09	1.574	C00689	422.082	4484-88-2	C00689	HMDB01124	3529			3958	alpha,alpha'-Trehalose 6-phosphate;	http://www.kegg.jp/dbget-bin/www_bget?C00689	-1.01955	http://wikipathways.org/index.php?title=Special%3ASearchPathways&doSearch=1&query=%22alpha%2Calpha%27-Trehalose+6-phosphate%3B%22	C02591	422.082		C02591					5583	Sucrose 6'-phosphate;	http://www.kegg.jp/dbget-bin/www_bget?C02591	-1.01955	http://wikipathways.org/index.php?title=Special%3ASearchPathways&doSearch=1&query=%22Sucrose+6%27-phosphate%3B%22
168	M0	1	593.089	593.09	593.09	2.047	2.038	2.038	11.2168	0	11.1883	73315.1	NaN	10.8443	0.00958	0.00958	593.09	2.041	46992	592.07				46992				Cyanidin 3-(6''-dioxalylglucoside)	http://metlin.scripps.edu/metabo_info.php?molid=46992	19.8045	http://wikipathways.org/index.php?title=Special%3ASearchPathways&doSearch=1&query=%22Cyanidin+3-%286%27%27-dioxalylglucoside%29%22	LMPK12110358	592.143					LMPK12110358		85294021	Apigenin 7-rhamnosyl-(1->2)-galacturonide	http://www.lipidmaps.org/data/LMSDRecord.php?LMID=LMPK12110358	-102.981	http://wikipathways.org/index.php?title=Special%3ASearchPathways&doSearch=1&query=%22Apigenin+7-rhamnosyl-%281-%3E2%29-galacturonide%22
327	M0	1	381.08	381.079	381.079	1.541	1.544	1.544	11.2104	0	11.1831	72893.9	NaN	9.0994	0.009807	0.009807	381.08	1.543	6809	380.081				6809				O-Acetylserine	http://metlin.scripps.edu/metabo_info.php?molid=6809	-23.1153	http://wikipathways.org/index.php?title=Special%3ASearchPathways&doSearch=1&query=%22O-Acetylserine%22	63075	380.088	109511-58-2			63075				U-0126	http://metlin.scripps.edu/metabo_info.php?molid=63075	-41.7237	http://wikipathways.org/index.php?title=Special%3ASearchPathways&doSearch=1&query=%22U-0126%22
402	M0	1	317.171	317.171	317.171	11.478	11.457	11.457	11.008	0	11.148	64732.1	NaN	9.01363	0.010864	0.010864	317.171	11.464	LMPR0104170020	316.167	427-77-0	C11863			LMPR0104170020		74382442	Gibberellin A9	http://www.lipidmaps.org/data/LMSDRecord.php?LMID=LMPR0104170020	-12.8476	http://wikipathways.org/index.php?title=Special%3ASearchPathways&doSearch=1&query=%22Gibberellin+A9%22	LMST02020062	316.167		C04793			LMST02020062		24702295	-	http://www.lipidmaps.org/data/LMSDRecord.php?LMID=LMST02020062	-12.8476	http://wikipathways.org/index.php?title=Special%3ASearchPathways&doSearch=1&query=%22-%22
182	M0	1	566.889	566.89	566.89	1.235	1.226	1.226	11.101	0	11.0261	63802.5	NaN	9.13662	0.009988	0.009988	566.89	1.229	45350	565.895	925239-03-8			45350				CAY10592	http://metlin.scripps.edu/metabo_info.php?molid=45350	-24.0792	http://wikipathways.org/index.php?title=Special%3ASearchPathways&doSearch=1&query=%22CAY10592%22	HMDB00286	566.055	133-89-1	C00029	HMDB00286	3598			3331	Uridine diphosphate glucose	http://www.hmdb.ca/metabolites/HMDB00286	-306.068	http://wikipathways.org/index.php?title=Special%3ASearchPathways&doSearch=1&query=%22Uridine+diphosphate+glucose%22
199	M0	1	527.159	527.159	527.159	1.788	1.768	1.768	10.9358	0	11.1102	61268.3	NaN	10.9857	0.00881	0.00881	527.159	1.77467	47481	526.148				47481				Viscutin 1	http://metlin.scripps.edu/metabo_info.php?molid=47481	6.06547	http://wikipathways.org/index.php?title=Special%3ASearchPathways&doSearch=1&query=%22Viscutin+1%22	65419	526.148				65419				6-Desmethoxy hormothamnione triacetate	http://metlin.scripps.edu/metabo_info.php?molid=65419	6.06547	http://wikipathways.org/index.php?title=Special%3ASearchPathways&doSearch=1&query=%226-Desmethoxy+hormothamnione+triacetate%22
499	M0	1	255.231	255.231	255.231	35.46	35.439	35.439	10.8861	0	11.152	61027.2	NaN	9.26244	0.011058	0.011058	255.231	35.446	34563	254.225				34563				2,4-dimethyl-2E-tetradecenoic acid	http://metlin.scripps.edu/metabo_info.php?molid=34563	-5.20144	http://wikipathways.org/index.php?title=Special%3ASearchPathways&doSearch=1&query=%222%2C4-dimethyl-2E-tetradecenoic+acid%22	34570	254.225				34570				14-methyl-4-pentadecenoic acid	http://metlin.scripps.edu/metabo_info.php?molid=34570	-5.20144	http://wikipathways.org/index.php?title=Special%3ASearchPathways&doSearch=1&query=%2214-methyl-4-pentadecenoic+acid%22
529	M0	1	242.926	242.926	242.926	1.235	1.226	1.226	11.0284	0	11.0081	60978.4	NaN	10.5687	0.010872	0.010872	242.926	1.229	72088	241.894	6217-22-7	C18251		72088			103061433	2,3,5-Trichlorodienelactone	http://metlin.scripps.edu/metabo_info.php?molid=72088	98.3585	http://wikipathways.org/index.php?title=Special%3ASearchPathways&doSearch=1&query=%222%2C3%2C5-Trichlorodienelactone%22	C18242	241.894		C18242					103061424	2,3,5-Trichlorodienelactone	http://www.kegg.jp/dbget-bin/www_bget?C18242	98.5321	http://wikipathways.org/index.php?title=Special%3ASearchPathways&doSearch=1&query=%222%2C3%2C5-Trichlorodienelactone%22
861	M0	1	137.046	137.046	137.046	3.295	3.322	3.322	10.9403	0	11.0654	60044.4	NaN	9.8211	0.01049	0.01049	137.046	3.313	C00262	136.038	68-94-0	C00262	HMDB00157	83			3560	Hypoxanthine;	http://www.kegg.jp/dbget-bin/www_bget?C00262	-3.09716	http://wikipathways.org/index.php?title=Special%3ASearchPathways&doSearch=1&query=%22Hypoxanthine%3B%22	83	136.039	68-94-0	C00262	HMDB00157	83			3560	Hypoxanthine	http://metlin.scripps.edu/metabo_info.php?molid=83	-3.17802	http://wikipathways.org/index.php?title=Special%3ASearchPathways&doSearch=1&query=%22Hypoxanthine%22
681	M0	1	190.071	190.071	190.071	4.084	4.11	4.11	10.9744	0	11.0245	59841.2	NaN	8.8294	0.01097	0.01097	190.071	4.10133	C00624	189.064	1188-37-0	C00624	HMDB01138	3324			3897	N-Acetyl-L-glutamate;	http://www.kegg.jp/dbget-bin/www_bget?C00624	-2.75392	http://wikipathways.org/index.php?title=Special%3ASearchPathways&doSearch=1&query=%22N-Acetyl-L-glutamate%3B%22	C03871	189.064		C03871					6605	L-2-Amino-6-oxoheptanedioate;	http://www.kegg.jp/dbget-bin/www_bget?C03871	-2.75392	http://wikipathways.org/index.php?title=Special%3ASearchPathways&doSearch=1&query=%22L-2-Amino-6-oxoheptanedioate%3B%22
155	M0	1	625.135	625.135	625.135	1.588	1.579	1.579	10.9967	0	11.0011	59806.9	NaN	9.75328	0.011108	0.011108	625.135	1.582	LMPK12110311	624.133					LMPK12110311		85293974	Isoorientin 3'-O-glucuronide	http://www.lipidmaps.org/data/LMSDRecord.php?LMID=LMPK12110311	-8.70114	http://wikipathways.org/index.php?title=Special%3ASearchPathways&doSearch=1&query=%22Isoorientin+3%27-O-glucuronide%22	LMPK12110666	624.133					LMPK12110666		85294329	Luteolin 7-glucuronide-3'-glucoside	http://www.lipidmaps.org/data/LMSDRecord.php?LMID=LMPK12110666	-8.70114	http://wikipathways.org/index.php?title=Special%3ASearchPathways&doSearch=1&query=%22Luteolin+7-glucuronide-3%27-glucoside%22
553	M0	1	230.175	230.175	230.175	22.933	22.936	22.936	10.868	0	11.1057	59092.8	NaN	11.3652	0.008913	0.008913	230.175	22.935	HMDB13267	229.168			HMDB13267					N-Decanoylglycine	http://www.hmdb.ca/metabolites/HMDB13267	-2.80726	http://wikipathways.org/index.php?title=Special%3ASearchPathways&doSearch=1&query=%22N-Decanoylglycine%22	C11707	229.147	54-80-8	C11707		44351			13872	Pronethalol;	http://www.kegg.jp/dbget-bin/www_bget?C11707	89.2776	http://wikipathways.org/index.php?title=Special%3ASearchPathways&doSearch=1&query=%22Pronethalol%3B%22
398	M0	1	323.064	323.064	323.064	8.887	8.784	8.784	10.9622	0	10.9976	58683.3	NaN	8.46967	0.011733	0.011733	323.064	8.81833	C00364	322.057	365-07-1	C00364	HMDB01227	3451			3655	dTMP;	http://www.kegg.jp/dbget-bin/www_bget?C00364	-0.322925	http://wikipathways.org/index.php?title=Special%3ASearchPathways&doSearch=1&query=%22dTMP%3B%22	3451	322.057	365-07-1	C00364	HMDB01227	3451			3655	dTMP	http://metlin.scripps.edu/metabo_info.php?molid=3451	-0.341555	http://wikipathways.org/index.php?title=Special%3ASearchPathways&doSearch=1&query=%22dTMP%22
190	M0	1	546.207	546.206	546.206	10.901	10.845	10.845	10.8631	0	10.9816	55401.7	NaN	8.83026	0.01072	0.01072	546.206	10.8637	C04428	545.196		C04428					7060	alpha-D-Galactosyl-N-acetyllactosamine	http://www.kegg.jp/dbget-bin/www_bget?C04428	5.34609	http://wikipathways.org/index.php?title=Special%3ASearchPathways&doSearch=1&query=%22alpha-D-Galactosyl-N-acetyllactosamine%22	C04847	545.196		C04847					7404	alpha-D-Galactosyl-1,3-beta-D-galactosyl-1,4-N-acetyl-D-glucosamine	http://www.kegg.jp/dbget-bin/www_bget?C04847	5.34609	http://wikipathways.org/index.php?title=Special%3ASearchPathways&doSearch=1&query=%22alpha-D-Galactosyl-1%2C3-beta-D-galactosyl-1%2C4-N-acetyl-D-glucosamine%22
1081	M0	1	83.0422	83.0364	83.0364	0.952	0.955	0.955	11.2884	0	10.5544	55347.5	NaN	8.64935	0.011001	0.011001	83.0384	0.954	HMDB13749	82.0419	534-22-5		HMDB13749					2-Methylfuran	http://www.hmdb.ca/metabolites/HMDB13749	-138.056	http://wikipathways.org/index.php?title=Special%3ASearchPathways&doSearch=1&query=%222-Methylfuran%22	66749	82.0531	32157-29-2	C08389		66749			10585	Fomepizole	http://metlin.scripps.edu/metabo_info.php?molid=66749	-274.973	http://wikipathways.org/index.php?title=Special%3ASearchPathways&doSearch=1&query=%22Fomepizole%22
455	M0	1	276.108	276.108	276.108	6.804	6.748	6.748	10.8751	0	10.9473	54787.5	NaN	8.44122	0.008546	0.008546	276.108	6.76667	C08328	275.101	54525-10-9	C08328		66907			10526	Cardiospermin	http://www.kegg.jp/dbget-bin/www_bget?C08328	-2.09984	http://wikipathways.org/index.php?title=Special%3ASearchPathways&doSearch=1&query=%22Cardiospermin%22	C08340	275.101	71933-54-5	C08340		66919			10538	Sarmentosin;	http://www.kegg.jp/dbget-bin/www_bget?C08340	-2.09984	http://wikipathways.org/index.php?title=Special%3ASearchPathways&doSearch=1&query=%22Sarmentosin%3B%22
148	M0	1	655.275	655.276	655.276	28.019	27.975	27.975	10.7783	0	11.0441	54785.6	NaN	10.1104	0.009314	0.009314	655.276	27.9897	63929	654.269				63929				Coproporphyrin III	http://metlin.scripps.edu/metabo_info.php?molid=63929	-1.88862	http://wikipathways.org/index.php?title=Special%3ASearchPathways&doSearch=1&query=%22Coproporphyrin+III%22	63931	654.269				63931				Coproporphyrin I	http://metlin.scripps.edu/metabo_info.php?molid=63931	-1.88862	http://wikipathways.org/index.php?title=Special%3ASearchPathways&doSearch=1&query=%22Coproporphyrin+I%22
285	M0	1	423.197	423.198	423.198	12.478	12.458	12.458	10.851	0	10.9473	54129.8	NaN	10.3677	0.011661	0.011661	423.198	12.4647	LMPR0102070015	422.194	18296-44-1	C09801			LMPR0102070015		74382125	Valtratum	http://www.lipidmaps.org/data/LMSDRecord.php?LMID=LMPR0102070015	-9.23667	http://wikipathways.org/index.php?title=Special%3ASearchPathways&doSearch=1&query=%22Valtratum%22	41160	422.194				41160				Valtratum	http://metlin.scripps.edu/metabo_info.php?molid=41160	-9.23904	http://wikipathways.org/index.php?title=Special%3ASearchPathways&doSearch=1&query=%22Valtratum%22
811	M0	1	156.014	156.014	156.014	1.058	1.049	1.049	10.8644	0	10.8502	51912.6	NaN	9.43466	0.01197	0.01197	156.014	1.052	1875	155.004	5255-33-4			1875				5-(2-Hydroxyethyl)thiazole-4-cabolactone	http://metlin.scripps.edu/metabo_info.php?molid=1875	12.9029	http://wikipathways.org/index.php?title=Special%3ASearchPathways&doSearch=1&query=%225-%282-Hydroxyethyl%29thiazole-4-cabolactone%22	69183	155.014				69183				m-Chlorobenzamide	http://metlin.scripps.edu/metabo_info.php?molid=69183	-49.6149	http://wikipathways.org/index.php?title=Special%3ASearchPathways&doSearch=1&query=%22m-Chlorobenzamide%22
473	M0	1	268.104	268.104	268.104	9.347	9.291	9.291	10.7725	0	10.9279	51542.5	NaN	8.93941	0.010343	0.010343	268.104	9.30967	HMDB00050	267.097	58-61-7	C00212	HMDB00050	86			3512	Adenosine	http://www.hmdb.ca/metabolites/HMDB00050	-0.999638	http://wikipathways.org/index.php?title=Special%3ASearchPathways&doSearch=1&query=%22Adenosine%22	HMDB00085	267.097	961-07-9	C00330	HMDB00085	3395			3624	Deoxyguanosine	http://www.hmdb.ca/metabolites/HMDB00085	-0.999638	http://wikipathways.org/index.php?title=Special%3ASearchPathways&doSearch=1&query=%22Deoxyguanosine%22
825	M0	1	148.097	148.097	148.097	2.553	2.556	2.556	10.8102	0	10.8896	51528.6	NaN	9.13227	0.00998	0.00998	148.097	2.555	C10144	147.089	53185-12-9	C10144		68145			12330	Fagomine	http://www.kegg.jp/dbget-bin/www_bget?C10144	-5.21678	http://wikipathways.org/index.php?title=Special%3ASearchPathways&doSearch=1&query=%22Fagomine%22	68150	147.09	35305-13-6	C10159		68150			12345	Fagomine	http://metlin.scripps.edu/metabo_info.php?molid=68150	-5.50912	http://wikipathways.org/index.php?title=Special%3ASearchPathways&doSearch=1&query=%22Fagomine%22
872	M0	1	132.998	132.998	132.998	1.046	1.038	1.038	10.8704	0	10.8234	51375.1	NaN	8.9668	0.01256	0.01256	132.998	1.04067	36006	132.006				36006				2-hydroxy-2-butenedioic acid	http://metlin.scripps.edu/metabo_info.php?molid=36006	-117.51	http://wikipathways.org/index.php?title=Special%3ASearchPathways&doSearch=1&query=%222-hydroxy-2-butenedioic+acid%22	LMFA01170061	132.006		C03981			LMFA01170061		24701182	-	http://www.lipidmaps.org/data/LMSDRecord.php?LMID=LMFA01170061	-117.51	http://wikipathways.org/index.php?title=Special%3ASearchPathways&doSearch=1&query=%22-%22
794	M0	1	160.994	160.995	160.995	1.058	1.049	1.049	10.8562	0	10.808	50618.5	NaN	9.73954	0.01015	0.01015	160.995	1.052	C18300	159.985	95-73-8	C18300		71954			103061482	2,4-Dichlorotoluene	http://www.kegg.jp/dbget-bin/www_bget?C18300	13.2158	http://wikipathways.org/index.php?title=Special%3ASearchPathways&doSearch=1&query=%222%2C4-Dichlorotoluene%22	C19165	159.985	98-87-3	C19165		72859			124489837	Benzal chloride	http://www.kegg.jp/dbget-bin/www_bget?C19165	13.2158	http://wikipathways.org/index.php?title=Special%3ASearchPathways&doSearch=1&query=%22Benzal+chloride%22
919	M0	1	121.051	121.051	121.051	39.91	39.901	39.901	10.6971	0	10.9015	48988.7	NaN	10.5436	0.010685	0.010685	121.051	39.904	HMDB01366	120.044	120-73-0		HMDB01366	6193				Purine	http://www.hmdb.ca/metabolites/HMDB01366	-4.61499	http://wikipathways.org/index.php?title=Special%3ASearchPathways&doSearch=1&query=%22Purine%22	6193	120.044	120-73-0		HMDB01366	6193				Purine	http://metlin.scripps.edu/metabo_info.php?molid=6193	-4.63165	http://wikipathways.org/index.php?title=Special%3ASearchPathways&doSearch=1&query=%22Purine%22
284	M0	1	423.198	423.198	423.198	12.054	12.034	12.034	10.7512	0	10.8069	48006.3	NaN	10.5856	0.011883	0.011883	423.198	12.0407	LMPR0102070015	422.194	18296-44-1	C09801			LMPR0102070015		74382125	Valtratum	http://www.lipidmaps.org/data/LMSDRecord.php?LMID=LMPR0102070015	-8.73137	http://wikipathways.org/index.php?title=Special%3ASearchPathways&doSearch=1&query=%22Valtratum%22	41160	422.194				41160				Valtratum	http://metlin.scripps.edu/metabo_info.php?molid=41160	-8.73374	http://wikipathways.org/index.php?title=Special%3ASearchPathways&doSearch=1&query=%22Valtratum%22
672	M0	1	195.123	195.123	195.123	10.477	10.421	10.421	10.6679	0	10.8688	47492.6	NaN	9.84692	0.010085	0.010085	195.123	10.4397	1003	194.106	112606-87-8			1003				3-Hydroxy-N-glycyl-2,6-xylidine (3-Hydroxyglycinexylidide)	http://metlin.scripps.edu/metabo_info.php?molid=1003	48.2126	http://wikipathways.org/index.php?title=Special%3ASearchPathways&doSearch=1&query=%223-Hydroxy-N-glycyl-2%2C6-xylidine+%283-Hydroxyglycinexylidide%29%22	63885	194.106				63885				6-Hydroxypseudooxynicotine	http://metlin.scripps.edu/metabo_info.php?molid=63885	48.2126	http://wikipathways.org/index.php?title=Special%3ASearchPathways&doSearch=1&query=%226-Hydroxypseudooxynicotine%22
885	M0	1	130.05	130.05	130.05	3.166	3.169	3.169	10.7351	0	10.7856	47117.1	NaN	9.69586	0.010185	0.010185	130.05	3.168	HMDB00267	129.043	98-79-3	C01879	HMDB00267	3251			4992	Pyroglutamic acid	http://www.hmdb.ca/metabolites/HMDB00267	-5.41423	http://wikipathways.org/index.php?title=Special%3ASearchPathways&doSearch=1&query=%22Pyroglutamic+acid%22	HMDB00805	129.043	4042-36-8	C02237	HMDB00805	63630			5301	Pyrrolidonecarboxylic acid	http://www.hmdb.ca/metabolites/HMDB00805	-5.41423	http://wikipathways.org/index.php?title=Special%3ASearchPathways&doSearch=1&query=%22Pyrrolidonecarboxylic+acid%22
192	M0	1	545.714	545.714	545.714	10.3	10.244	10.244	10.6718	0	10.8223	46492	NaN	10.7946	0.011197	0.011197	545.714	10.2627
279	M0	1	432.172	432.172	432.172	1.541	1.532	1.532	10.7126	0	10.6911	44438.7	NaN	9.98493	0.011553	0.011553	432.172	1.535	18599	431.169				18599				Tyr Tyr Ser	http://metlin.scripps.edu/metabo_info.php?molid=18599	-12.1113	http://wikipathways.org/index.php?title=Special%3ASearchPathways&doSearch=1&query=%22Tyr+Tyr+Ser%22	19529	431.169				19529				Tyr Ser Tyr	http://metlin.scripps.edu/metabo_info.php?molid=19529	-12.1113	http://wikipathways.org/index.php?title=Special%3ASearchPathways&doSearch=1&query=%22Tyr+Ser+Tyr%22
683	M0	1	188.071	188.071	188.071	11.631	11.634	11.634	10.6052	0	10.7887	44219.8	NaN	10.826	0.009796	0.009796	188.071	11.633	C06559	187.062	6190-65-4	C06559		66428			8788	Deethylatrazine	http://www.kegg.jp/dbget-bin/www_bget?C06559	2.13476	http://wikipathways.org/index.php?title=Special%3ASearchPathways&doSearch=1&query=%22Deethylatrazine%22	34509	187.063	27115-49-7			34509				3-amino-2-naphthoic acid	http://metlin.scripps.edu/metabo_info.php?molid=34509	-2.14188	http://wikipathways.org/index.php?title=Special%3ASearchPathways&doSearch=1&query=%223-amino-2-naphthoic+acid%22
201	M0	1	522.203	522.203	522.203	1.835	1.803	1.803	10.4996	0	10.8763	43823.8	NaN	10.203	0.009772	0.009772	522.203	1.81367	16017	521.21				16017				Met Trp Trp	http://metlin.scripps.edu/metabo_info.php?molid=16017	-27.6619	http://wikipathways.org/index.php?title=Special%3ASearchPathways&doSearch=1&query=%22Met+Trp+Trp%22	19182	521.21				19182				Trp Trp Met	http://metlin.scripps.edu/metabo_info.php?molid=19182	-27.6619	http://wikipathways.org/index.php?title=Special%3ASearchPathways&doSearch=1&query=%22Trp+Trp+Met%22
605	M0	1	210.116	210.116	210.116	3.589	3.616	3.616	10.5537	0	10.8196	43767.9	NaN	10.4198	0.010836	0.010836	210.116	3.607	C01458	209.105		C01458					4635	Tyr-OEt	http://www.kegg.jp/dbget-bin/www_bget?C01458	13.0222	http://wikipathways.org/index.php?title=Special%3ASearchPathways&doSearch=1&query=%22Tyr-OEt%22	C12231	209.105		C12231					14376	Anhalamine;	http://www.kegg.jp/dbget-bin/www_bget?C12231	13.0222	http://wikipathways.org/index.php?title=Special%3ASearchPathways&doSearch=1&query=%22Anhalamine%3B%22
233	M0	1	471.133	471.134	471.134	9.7	9.632	9.632	10.7072	0	10.6591	43613	NaN	11.004	0.0099	0.0099	471.134	9.65467	C19480	470.13	29291-35-8	C19480		73073			124490152	N-Nitrosofolic acid;	http://www.kegg.jp/dbget-bin/www_bget?C19480	-8.24524	http://wikipathways.org/index.php?title=Special%3ASearchPathways&doSearch=1&query=%22N-Nitrosofolic+acid%3B%22	73174	470.13	2783-94-0	C19531		73174			124490203	N-Nitrosofolic acid	http://metlin.scripps.edu/metabo_info.php?molid=73174	-8.34096	http://wikipathways.org/index.php?title=Special%3ASearchPathways&doSearch=1&query=%22N-Nitrosofolic+acid%22
1096	M0	1	80.9803	80.9831	80.9831	1.611	1.591	1.591	10.7773	0	10.586	43548.7	NaN	13.6969	0.008887	0.008887	80.9822	1.59767	72855	79.9687	3068-88-0	C19201		72855			124489873	Calcium carbimide	http://metlin.scripps.edu/metabo_info.php?molid=72855	70.2312	http://wikipathways.org/index.php?title=Special%3ASearchPathways&doSearch=1&query=%22Calcium+carbimide%22	C19113	79.9687	156-62-7	C19113		72784			124489785	Calcium carbimide	http://www.kegg.jp/dbget-bin/www_bget?C19113	70.7189	http://wikipathways.org/index.php?title=Special%3ASearchPathways&doSearch=1&query=%22Calcium+carbimide%22
487	M0	1	265.016	265.015	265.015	1.082	1.085	1.085	10.6193	0	10.6821	42223	NaN	7.42708	0.010806	0.010806	265.016	1.084	HMDB00559	264.03	3415-67-6		HMDB00559	1596				3-Methoxy-4-hydroxyphenylethyleneglycol sulfate	http://www.hmdb.ca/metabolites/HMDB00559	-85.6568	http://wikipathways.org/index.php?title=Special%3ASearchPathways&doSearch=1&query=%223-Methoxy-4-hydroxyphenylethyleneglycol+sulfate%22	HMDB03332	264.03	71324-20-4		HMDB03332					3-Methoxy-4-Hydroxyphenylglycol sulfate	http://www.hmdb.ca/metabolites/HMDB03332	-85.6568	http://wikipathways.org/index.php?title=Special%3ASearchPathways&doSearch=1&query=%223-Methoxy-4-Hydroxyphenylglycol+sulfate%22
566	M0	1	226.18	226.18	226.18	25.123	25.114	25.114	10.4237	0	10.8063	40740.8	NaN	10.0261	0.010346	0.010346	226.18	25.117	C14186	225.159	1610-18-0	C14186		44583			7846996	Prometon;	http://www.kegg.jp/dbget-bin/www_bget?C14186	59.1804	http://wikipathways.org/index.php?title=Special%3ASearchPathways&doSearch=1&query=%22Prometon%3B%22	C18768	225.159	33693-04-8	C18768		72524			124489442	Terbumeton	http://www.kegg.jp/dbget-bin/www_bget?C18768	59.1804	http://wikipathways.org/index.php?title=Special%3ASearchPathways&doSearch=1&query=%22Terbumeton%22
434	M0	1	291.119	291.12	291.12	8.157	8.137	8.137	10.4721	0	10.746	40499.7	NaN	9.79684	0.009405	0.009405	291.12	8.14367	388	290.111	26605-36-7		HMDB12267	388				N-Succinyl-L-diaminopimelic acid	http://metlin.scripps.edu/metabo_info.php?molid=388	2.01417	http://wikipathways.org/index.php?title=Special%3ASearchPathways&doSearch=1&query=%22N-Succinyl-L-diaminopimelic+acid%22	C04421	290.111		C04421					7053	N-Succinyl-LL-2,6-diaminoheptanedioate;	http://www.kegg.jp/dbget-bin/www_bget?C04421	2.02451	http://wikipathways.org/index.php?title=Special%3ASearchPathways&doSearch=1&query=%22N-Succinyl-LL-2%2C6-diaminoheptanedioate%3B%22
515	M0	1	247.129	247.129	247.129	9.676	9.609	9.609	10.5258	0	10.6888	40429.6	NaN	10.1806	0.011621	0.011621	247.129	9.63133	HMDB11166	246.122			HMDB11166					L-beta-aspartyl-L-leucine	http://www.hmdb.ca/metabolites/HMDB11166	-2.11819	http://wikipathways.org/index.php?title=Special%3ASearchPathways&doSearch=1&query=%22L-beta-aspartyl-L-leucine%22	HMDB11172	246.122			HMDB11172					L-gamma-glutamyl-L-valine	http://www.hmdb.ca/metabolites/HMDB11172	-2.11819	http://wikipathways.org/index.php?title=Special%3ASearchPathways&doSearch=1&query=%22L-gamma-glutamyl-L-valine%22
577	M0	1	220.182	220.182	220.182	11.513	11.481	11.481	10.7152	0	10.4788	40014.1	NaN	9.71431	0.01034	0.01034	220.182	11.4917	64453	219.162	42794-72-9	C16362		64453			47205670	(-)-Sedamine	http://metlin.scripps.edu/metabo_info.php?molid=64453	55.125	http://wikipathways.org/index.php?title=Special%3ASearchPathways&doSearch=1&query=%22%28-%29-Sedamine%22	68036	219.162	22952-54-1	C09961		68036			12147	Fabianine	http://metlin.scripps.edu/metabo_info.php?molid=68036	55.125	http://wikipathways.org/index.php?title=Special%3ASearchPathways&doSearch=1&query=%22Fabianine%22
378	M0	1	335.066	335.066	335.066	1.588	1.579	1.579	10.5486	0	10.6425	39957.3	NaN	8.39337	0.010775	0.010775	335.066	1.582	HMDB00229	334.057	1094-61-7	C00455	HMDB00229	4167			3741	Nicotinamide ribotide	http://www.hmdb.ca/metabolites/HMDB00229	5.41425	http://wikipathways.org/index.php?title=Special%3ASearchPathways&doSearch=1&query=%22Nicotinamide+ribotide%22	4167	334.057	1094-61-7	C00455	HMDB00229	4167			3741	?-Nicotinamide mononucleotide	http://metlin.scripps.edu/metabo_info.php?molid=4167	5.42623	http://wikipathways.org/index.php?title=Special%3ASearchPathways&doSearch=1&query=%22%3F-Nicotinamide+mononucleotide%22
572	M0	1	223.99	223.99	223.99	1.082	1.085	1.085	10.6588	0	10.5175	39661.1	NaN	10.37	0.009349	0.009349	223.99	1.084	44301	223.004	209589-59-3			44301				7-CHLOROKYNURENIC ACID	http://metlin.scripps.edu/metabo_info.php?molid=44301	-96.1688	http://wikipathways.org/index.php?title=Special%3ASearchPathways&doSearch=1&query=%227-CHLOROKYNURENIC+ACID%22	C04327	223.007		C04327					6980	4-Methyl-5-(2-phosphoethyl)-thiazole;	http://www.kegg.jp/dbget-bin/www_bget?C04327	-110.423	http://wikipathways.org/index.php?title=Special%3ASearchPathways&doSearch=1&query=%224-Methyl-5-%282-phosphoethyl%29-thiazole%3B%22
550	M0	1	231.17	231.171	231.171	1.953	1.956	1.956	10.5812	0	10.5919	39598.9	NaN	10.575	0.011642	0.011642	231.17	1.955	23788	230.163				23788				Ile Val	http://metlin.scripps.edu/metabo_info.php?molid=23788	-2.60974	http://wikipathways.org/index.php?title=Special%3ASearchPathways&doSearch=1&query=%22Ile+Val%22	23890	230.163				23890				Leu Val	http://metlin.scripps.edu/metabo_info.php?molid=23890	-2.60974	http://wikipathways.org/index.php?title=Special%3ASearchPathways&doSearch=1&query=%22Leu+Val%22
874	M0	1	132.102	132.102	132.102	12.102	12.105	12.105	10.5036	0	10.6194	38620.5	NaN	10.8508	0.00842	0.00842	132.102	12.104	C00123	131.095	61-90-5	C00123	HMDB00687	24			3423	L-Leucine;	http://www.kegg.jp/dbget-bin/www_bget?C00123	-2.34945	http://wikipathways.org/index.php?title=Special%3ASearchPathways&doSearch=1&query=%22L-Leucine%3B%22	C00407	131.095	73-32-5	C00407	HMDB00172	23			3697	L-Isoleucine;	http://www.kegg.jp/dbget-bin/www_bget?C00407	-2.34945	http://wikipathways.org/index.php?title=Special%3ASearchPathways&doSearch=1&query=%22L-Isoleucine%3B%22
311	M0	1	404.026	404.026	404.026	1.87	1.862	1.862	10.4897	0	10.6168	38301.4	NaN	8.56447	0.010397	0.010397	404.026	1.86467	96	403.018	63-38-7	C00112	HMDB01546	96			3412	Cytidine diphosphate (CDP)	http://metlin.scripps.edu/metabo_info.php?molid=96	-0.611221	http://wikipathways.org/index.php?title=Special%3ASearchPathways&doSearch=1&query=%22Cytidine+diphosphate+%28CDP%29%22	HMDB01546	403.018	63-38-7	C00112	HMDB01546	96			3412	CDP	http://www.hmdb.ca/metabolites/HMDB01546	-0.611221	http://wikipathways.org/index.php?title=Special%3ASearchPathways&doSearch=1&query=%22CDP%22
667	M0	1	197.153	197.153	197.153	29.738	29.729	29.729	10.4429	0	10.662	38271.4	NaN	9.9957	0.010074	0.010074	197.153	29.732	C08486	196.146	3025-30-7	C08486		66990			10679	Ethyl(E,Z)-decadienoate;	http://www.kegg.jp/dbget-bin/www_bget?C08486	-5.76271	http://wikipathways.org/index.php?title=Special%3ASearchPathways&doSearch=1&query=%22Ethyl%28E%2CZ%29-decadienoate%3B%22	C09837	196.146	5655-61-8	C09837			LMPR0102120014		12025	(1S,2R,4S)-(-)-Bornyl acetate	http://www.kegg.jp/dbget-bin/www_bget?C09837	-5.76271	http://wikipathways.org/index.php?title=Special%3ASearchPathways&doSearch=1&query=%22%281S%2C2R%2C4S%29-%28-%29-Bornyl+acetate%22
164	M0	1	608.088	608.088	608.088	3.024	3.039	3.039	10.6187	0	10.479	38134.8	NaN	10.54	0.010125	0.010125	608.088	3.034	LMSL01010002	607.081	7277-98-7	C00203	HMDB00304	3675	LMSL01010002		14714473	UDP-GlcNAc	http://www.lipidmaps.org/data/LMSDRecord.php?LMID=LMSL01010002	-2.09472	http://wikipathways.org/index.php?title=Special%3ASearchPathways&doSearch=1&query=%22UDP-GlcNAc%22	HMDB00290	607.082	528-04-1	C00043	HMDB00290	41549			3345	Uridine diphosphate-N-acetylglucosamine	http://www.hmdb.ca/metabolites/HMDB00290	-2.1985	http://wikipathways.org/index.php?title=Special%3ASearchPathways&doSearch=1&query=%22Uridine+diphosphate-N-acetylglucosamine%22
169	M0	1	591.085	591.085	591.085	34.518	34.533	34.533	10.5269	0	10.5582	37894.2	NaN	9.52503	0.009324	0.009324	591.085	34.528	1111	590.064				1111				4-Chloro-N1-methyl-N1-(4-carboxy-2-hydroxy-2-methylbutyl)-m-benzenedisulfonamide glucuronide	http://metlin.scripps.edu/metabo_info.php?molid=1111	22.3484	http://wikipathways.org/index.php?title=Special%3ASearchPathways&doSearch=1&query=%224-Chloro-N1-methyl-N1-%284-carboxy-2-hydroxy-2-methylbutyl%29-m-benzenedisulfonamide+glucuronide%22	C04630	590.103		C04630					7219	UDP-2-acetamido-4-amino-2,4,6-trideoxyglucose;	http://www.kegg.jp/dbget-bin/www_bget?C04630	-42.5316	http://wikipathways.org/index.php?title=Special%3ASearchPathways&doSearch=1&query=%22UDP-2-acetamido-4-amino-2%2C4%2C6-trideoxyglucose%3B%22
604	M0	1	212.15	212.149	212.149	10.477	10.421	10.421	10.4318	0	10.6201	37269.7	NaN	9.1014	0.010269	0.010269	212.149	10.4397	C19098	211.143	1610-17-9	C19098		72831			124489770	Atraton	http://www.kegg.jp/dbget-bin/www_bget?C19098	-8.70657	http://wikipathways.org/index.php?title=Special%3ASearchPathways&doSearch=1&query=%22Atraton%22	72840	211.143	1912-25-0	C19103		72840			124489775	Atraton	http://metlin.scripps.edu/metabo_info.php?molid=72840	-8.75393	http://wikipathways.org/index.php?title=Special%3ASearchPathways&doSearch=1&query=%22Atraton%22
751	M0	1	180.039	180.039	180.039	30.127	30.13	30.13	10.4307	0	10.6125	37106.7	NaN	9.77529	0.011489	0.011489	180.039	30.129	1525	179.025	54-11-5	C00745	HMDB01934	1525			4007	S-(Carboxymethyl)-L-cysteine	http://metlin.scripps.edu/metabo_info.php?molid=1525	32.8687	http://wikipathways.org/index.php?title=Special%3ASearchPathways&doSearch=1&query=%22S-%28Carboxymethyl%29-L-cysteine%22	C03727	179.025	638-23-3	C03727		1524			6492	S-Carboxymethyl-L-cysteine;	http://www.kegg.jp/dbget-bin/www_bget?C03727	33.0419	http://wikipathways.org/index.php?title=Special%3ASearchPathways&doSearch=1&query=%22S-Carboxymethyl-L-cysteine%3B%22
116	M0	1	922.01	922.01	922.01	4.319	4.369	4.369	10.6543	0	10.3711	36778.8	NaN	8.69803	0.010505	0.010505	922.01	4.35233	69814	921.157				69814				2-Naphthoyl-CoA	http://metlin.scripps.edu/metabo_info.php?molid=69814	-168.366	http://wikipathways.org/index.php?title=Special%3ASearchPathways&doSearch=1&query=%222-Naphthoyl-CoA%22	C14120	921.157		C14120					854356	2-Naphthoyl-CoA	http://www.kegg.jp/dbget-bin/www_bget?C14120	-168.395	http://wikipathways.org/index.php?title=Special%3ASearchPathways&doSearch=1&query=%222-Naphthoyl-CoA%22
634	M0	1	204.086	204.086	204.086	3.036	3.074	3.074	10.5157	0	10.5044	36681	NaN	11.3059	0.009474	0.009474	204.086	3.06133	63446	203.079				63446				N2-Acetyl-L-aminoadipate	http://metlin.scripps.edu/metabo_info.php?molid=63446	-4.97835	http://wikipathways.org/index.php?title=Special%3ASearchPathways&doSearch=1&query=%22N2-Acetyl-L-aminoadipate%22	C12986	203.079		C12986					583375	N2-Acetyl-L-aminoadipate	http://www.kegg.jp/dbget-bin/www_bget?C12986	-5.1113	http://wikipathways.org/index.php?title=Special%3ASearchPathways&doSearch=1&query=%22N2-Acetyl-L-aminoadipate%22
390	M0	1	328.139	328.139	328.139	9.664	9.609	9.609	10.4536	0	10.5587	36539.8	NaN	9.44822	0.011781	0.011781	328.139	9.62733	19777	327.143				19777				Pro Pro Asp	http://metlin.scripps.edu/metabo_info.php?molid=19777	-35.3026	http://wikipathways.org/index.php?title=Special%3ASearchPathways&doSearch=1&query=%22Pro+Pro+Asp%22	20552	327.143				20552				Pro Asp Pro	http://metlin.scripps.edu/metabo_info.php?molid=20552	-35.3026	http://wikipathways.org/index.php?title=Special%3ASearchPathways&doSearch=1&query=%22Pro+Asp+Pro%22
299	M0	1	408.919	408.92	408.92	1.176	1.179	1.179	10.5335	0	10.4592	36182.8	NaN	10.4891	0.009126	0.009126	408.919	1.178	44570	407.813	57-74-9	C14176		44570			7846988	CHLORDANE	http://metlin.scripps.edu/metabo_info.php?molid=44570	240.789	http://wikipathways.org/index.php?title=Special%3ASearchPathways&doSearch=1&query=%22CHLORDANE%22	70997	407.813	1319-80-8	C15648		70997			17396638	Octachlorocamphene	http://metlin.scripps.edu/metabo_info.php?molid=70997	240.789	http://wikipathways.org/index.php?title=Special%3ASearchPathways&doSearch=1&query=%22Octachlorocamphene%22
512	M0	1	248.076	248.076	248.076	7.71	7.737	7.737	10.396	0	10.5904	36070.1	NaN	10.0465	0.009322	0.009322	248.076	7.728	C05931	247.069		C05931					8219	N-Succinyl-L-glutamate;	http://www.kegg.jp/dbget-bin/www_bget?C05931	-2.81433	http://wikipathways.org/index.php?title=Special%3ASearchPathways&doSearch=1&query=%22N-Succinyl-L-glutamate%3B%22	63479	247.069				63479				N-Succinyl-L-glutamate	http://metlin.scripps.edu/metabo_info.php?molid=63479	-2.82242	http://wikipathways.org/index.php?title=Special%3ASearchPathways&doSearch=1&query=%22N-Succinyl-L-glutamate%22
404	M0	1	315.06	315.059	315.059	1.611	1.72	1.72	10.4843	0	10.4792	35659.4	NaN	12.1233	0.010111	0.010111	315.059	1.68367	C04376	314.051	349-34-8	C04376		3443			7017	5'-Phosphoribosyl-N-formylglycinamide;	http://www.kegg.jp/dbget-bin/www_bget?C04376	-0.126306	http://wikipathways.org/index.php?title=Special%3ASearchPathways&doSearch=1&query=%225%27-Phosphoribosyl-N-formylglycinamide%3B%22	HMDB01308	314.052			HMDB01308					5'-Phosphoribosyl-N-formylglycinamide	http://www.hmdb.ca/metabolites/HMDB01308	-0.170885	http://wikipathways.org/index.php?title=Special%3ASearchPathways&doSearch=1&query=%225%27-Phosphoribosyl-N-formylglycinamide%22
569	M0	1	225.016	225.016	225.016	1.6	1.614	1.614	10.5423	0	10.4145	35538.9	NaN	8.82457	0.010663	0.010663	225.016	1.60933	45240	224.008	122520-85-8			45240				SC-514	http://metlin.scripps.edu/metabo_info.php?molid=45240	0.846697	http://wikipathways.org/index.php?title=Special%3ASearchPathways&doSearch=1&query=%22SC-514%22	C16455	224.02	13233-32-4	C16455					47205751	Radium-224	http://www.kegg.jp/dbget-bin/www_bget?C16455	-54.4876	http://wikipathways.org/index.php?title=Special%3ASearchPathways&doSearch=1&query=%22Radium-224%22
367	M0	1	348.071	348.07	348.07	8.193	8.149	8.149	10.3592	0	10.5664	34988.1	NaN	9.43265	0.00981	0.00981	348.07	8.16367	HMDB00045	347.063	61-19-8	C00020	HMDB00045				3322	Adenosine monophosphate	http://www.hmdb.ca/metabolites/HMDB00045	-1.26874	http://wikipathways.org/index.php?title=Special%3ASearchPathways&doSearch=1&query=%22Adenosine+monophosphate%22	HMDB01044	347.063	902-04-5	C00362	HMDB01044	3489			3653	2'-Deoxyguanosine 5'-monophosphate	http://www.hmdb.ca/metabolites/HMDB01044	-1.26874	http://wikipathways.org/index.php?title=Special%3ASearchPathways&doSearch=1&query=%222%27-Deoxyguanosine+5%27-monophosphate%22
397	M0	1	323.145	323.145	323.145	1.623	1.626	1.626	10.3635	0	10.5516	34806.8	NaN	10.8921	0.010093	0.010093	323.145	1.625	C09559	322.142	22621-72-3	C09559		67802			11750	Tetraneurin A	http://www.kegg.jp/dbget-bin/www_bget?C09559	-14.4026	http://wikipathways.org/index.php?title=Special%3ASearchPathways&doSearch=1&query=%22Tetraneurin+A%22	C09568	322.142	39815-40-2	C09568		67810			11759	epi-Tulipinolide diepoxide	http://www.kegg.jp/dbget-bin/www_bget?C09568	-14.4026	http://wikipathways.org/index.php?title=Special%3ASearchPathways&doSearch=1&query=%22epi-Tulipinolide+diepoxide%22
458	M0	1	272.945	272.944	272.944	1.188	1.179	1.179	10.4391	0	10.4369	34133.3	NaN	9.84918	0.010616	0.010616	272.945	1.182	C14189	271.956	14962-28-8	C14189		69852			7846999	2,4,6-Trichloro-4'-biphenylol;	http://www.kegg.jp/dbget-bin/www_bget?C14189	-71.3497	http://wikipathways.org/index.php?title=Special%3ASearchPathways&doSearch=1&query=%222%2C4%2C6-Trichloro-4%27-biphenylol%3B%22	C14737	271.956	4400-06-0	C14737		70287			17395735	4,3',5'-Trichloro-4'-biphenol;	http://www.kegg.jp/dbget-bin/www_bget?C14737	-71.3497	http://wikipathways.org/index.php?title=Special%3ASearchPathways&doSearch=1&query=%224%2C3%27%2C5%27-Trichloro-4%27-biphenol%3B%22
773	M0	1	169.046	169.046	169.046	1.035	1.038	1.038	10.7623	0	10.0784	33534.3	NaN	10.3517	0.01009	0.01009	169.046	1.037	41017	168.042				41017				Orsellinic acid	http://metlin.scripps.edu/metabo_info.php?molid=41017	-26.7373	http://wikipathways.org/index.php?title=Special%3ASearchPathways&doSearch=1&query=%22Orsellinic+acid%22	LMPK13010001	168.042	480-64-8	C01839			LMPK13010001		74382003	Orsellinic acid	http://www.lipidmaps.org/data/LMSDRecord.php?LMID=LMPK13010001	-26.7373	http://wikipathways.org/index.php?title=Special%3ASearchPathways&doSearch=1&query=%22Orsellinic+acid%22
1012	M0	1	97.029	97.0289	97.0289	1.576	1.567	1.567	10.4333	0	10.4024	33450.5	NaN	9.33305	0.010007	0.010007	97.0289	1.57	C07090	96.0211	108-28-1	C07090		66552			9301	Protoanemonin;	http://www.kegg.jp/dbget-bin/www_bget?C07090	-0.285007	http://wikipathways.org/index.php?title=Special%3ASearchPathways&doSearch=1&query=%22Protoanemonin%3B%22	C14279	96.0211	98-01-1	C14279		69837			17395279	Furfural;	http://www.kegg.jp/dbget-bin/www_bget?C14279	-0.285007	http://wikipathways.org/index.php?title=Special%3ASearchPathways&doSearch=1&query=%22Furfural%3B%22
364	M0	1	349.054	349.054	349.054	5.026	4.958	4.958	10.3924	0	10.4401	33398.4	NaN	9.82254	0.010535	0.010535	349.054	4.98067	HMDB00175	348.047	131-99-7	C00130	HMDB00175	3490			3430	Inosinic acid	http://www.hmdb.ca/metabolites/HMDB00175	-1.64441	http://wikipathways.org/index.php?title=Special%3ASearchPathways&doSearch=1&query=%22Inosinic+acid%22	HMDB11681	348.047			HMDB11681					Inosine 2'-phosphate	http://www.hmdb.ca/metabolites/HMDB11681	-1.64441	http://wikipathways.org/index.php?title=Special%3ASearchPathways&doSearch=1&query=%22Inosine+2%27-phosphate%22
753	M0	1	178.134	178.134	178.134	11.23	11.233	11.233	10.4126	0	10.3878	32866.1	NaN	10.2429	0.01086	0.01086	178.134	11.232	62976	177.127				62976				1400W	http://metlin.scripps.edu/metabo_info.php?molid=62976	-4.40739	http://wikipathways.org/index.php?title=Special%3ASearchPathways&doSearch=1&query=%221400W%22	C07432	177.115	134-49-6	C07432					9636	Phenmetrazine	http://www.kegg.jp/dbget-bin/www_bget?C07432	58.811	http://wikipathways.org/index.php?title=Special%3ASearchPathways&doSearch=1&query=%22Phenmetrazine%22
508	M0	1	250.056	250.056	250.056	30.115	30.13	30.13	10.1332	0	10.6283	32232.5	NaN	11.4738	0.011305	0.011305	250.056	30.125	3378	249.04	447-05-2	C00627	HMDB01319	3378			3900	Pyridoxine phosphate	http://metlin.scripps.edu/metabo_info.php?molid=3378	30.6871	http://wikipathways.org/index.php?title=Special%3ASearchPathways&doSearch=1&query=%22Pyridoxine+phosphate%22	HMDB01319	249.04	447-05-2	C00627	HMDB01319	3378			3900	Pyridoxine 5'-phosphate	http://www.hmdb.ca/metabolites/HMDB01319	30.7072	http://wikipathways.org/index.php?title=Special%3ASearchPathways&doSearch=1&query=%22Pyridoxine+5%27-phosphate%22
412	M0	1	308.186	308.184	308.184	30.127	30.13	30.13	10.4349	0	10.3159	32061.4	NaN	10.6729	0.010053	0.010053	308.185	30.129	C07219	307.168	82626-48-0	C07219	HMDB05023	3071			9428	Zolpidem	http://www.kegg.jp/dbget-bin/www_bget?C07219	28.168	http://wikipathways.org/index.php?title=Special%3ASearchPathways&doSearch=1&query=%22Zolpidem%22	3071	307.168	82626-48-0	C07219	HMDB05023	3071			9428	Zolpidem	http://metlin.scripps.edu/metabo_info.php?molid=3071	28.2918	http://wikipathways.org/index.php?title=Special%3ASearchPathways&doSearch=1&query=%22Zolpidem%22
298	M0	1	412.165	412.164	412.164	10.453	10.433	10.433	10.3272	0	10.4145	31915.2	NaN	10.2611	0.009506	0.009506	412.164	10.4397	70532	411.158	50611-86-4	C15038		70532			17396035	Oxidized Oplophorus luciferin	http://metlin.scripps.edu/metabo_info.php?molid=70532	-3.93279	http://wikipathways.org/index.php?title=Special%3ASearchPathways&doSearch=1&query=%22Oxidized+Oplophorus+luciferin%22	C15038	411.158	50611-86-4	C15038		70532			17396035	Oxidized Oplophorus luciferin;	http://www.kegg.jp/dbget-bin/www_bget?C15038	-3.95225	http://wikipathways.org/index.php?title=Special%3ASearchPathways&doSearch=1&query=%22Oxidized+Oplophorus+luciferin%3B%22
547	M0	1	233.113	233.113	233.113	3.825	3.863	3.863	10.3528	0	10.3843	31842	NaN	10.432	0.008737	0.008737	233.113	3.85033	C01410	232.106	7536-55-2	C01410		65589			4598	Boc-Asn;	http://www.kegg.jp/dbget-bin/www_bget?C01410	-2.8981	http://wikipathways.org/index.php?title=Special%3ASearchPathways&doSearch=1&query=%22Boc-Asn%3B%22	C03415	232.106		C03415					6244	N2-Succinyl-L-ornithine;	http://www.kegg.jp/dbget-bin/www_bget?C03415	-2.8981	http://wikipathways.org/index.php?title=Special%3ASearchPathways&doSearch=1&query=%22N2-Succinyl-L-ornithine%3B%22
554	M0	1	230.102	230.102	230.102	9.17	9.102	9.102	10.2709	0	10.4507	31597.3	NaN	9.21915	0.010535	0.010535	230.102	9.12467	73043	229.089	205-12-9	C19344		73043			124490016	Benz[a]acridine	http://metlin.scripps.edu/metabo_info.php?molid=73043	21.0748	http://wikipathways.org/index.php?title=Special%3ASearchPathways&doSearch=1&query=%22Benz%5Ba%5Dacridine%22	73044	229.089	2168-68-5	C19347		73044			124490019	Benz[c]acridine	http://metlin.scripps.edu/metabo_info.php?molid=73044	21.0748	http://wikipathways.org/index.php?title=Special%3ASearchPathways&doSearch=1&query=%22Benz%5Bc%5Dacridine%22
260	M0	1	454.291	454.292	454.292	35.848	35.804	35.804	10.3145	0	10.3934	31379.7	NaN	9.73816	0.008748	0.008748	454.292	35.8187	40776	453.286				40776				PE(16:0/0:0)	http://metlin.scripps.edu/metabo_info.php?molid=40776	-2.71867	http://wikipathways.org/index.php?title=Special%3ASearchPathways&doSearch=1&query=%22PE%2816%3A0%2F0%3A0%29%22	LMGP01050001	453.286					LMGP01050001		4266272	PC(13:0/0:0)	http://www.lipidmaps.org/data/LMSDRecord.php?LMID=LMGP01050001	-2.72308	http://wikipathways.org/index.php?title=Special%3ASearchPathways&doSearch=1&query=%22PC%2813%3A0%2F0%3A0%29%22
548	M0	1	233.114	233.113	233.113	1.67	1.673	1.673	10.278	0	10.4144	31137.5	NaN	10.4935	0.010635	0.010635	233.113	1.672	C01410	232.106	7536-55-2	C01410		65589			4598	Boc-Asn;	http://www.kegg.jp/dbget-bin/www_bget?C01410	-3.0532	http://wikipathways.org/index.php?title=Special%3ASearchPathways&doSearch=1&query=%22Boc-Asn%3B%22	C03415	232.106		C03415					6244	N2-Succinyl-L-ornithine;	http://www.kegg.jp/dbget-bin/www_bget?C03415	-3.0532	http://wikipathways.org/index.php?title=Special%3ASearchPathways&doSearch=1&query=%22N2-Succinyl-L-ornithine%3B%22
528	M0	1	243.026	243.026	243.026	1.647	1.626	1.626	10.4019	0	10.2828	31019.2	NaN	9.58131	0.011674	0.011674	243.026	1.633	HMDB01125	242.019	43119-57-9	C04299	HMDB01125				6958	Inositol cyclic phosphate	http://www.hmdb.ca/metabolites/HMDB01125	-2.88958	http://wikipathways.org/index.php?title=Special%3ASearchPathways&doSearch=1&query=%22Inositol+cyclic+phosphate%22	63568	242.019				63568				6-Deoxy-5-ketofructose 1-phosphate	http://metlin.scripps.edu/metabo_info.php?molid=63568	-2.90611	http://wikipathways.org/index.php?title=Special%3ASearchPathways&doSearch=1&query=%226-Deoxy-5-ketofructose+1-phosphate%22
241	M0	1	463.149	463.149	463.149	9.7	9.632	9.632	10.3059	0	10.3515	30599.7	NaN	10.0528	0.009524	0.009524	463.149	9.65467	1051	462.138	109293-08-5			1051				3?,5?-Tetrahydronorethindrone disulfate	http://metlin.scripps.edu/metabo_info.php?molid=1051	6.15905	http://wikipathways.org/index.php?title=Special%3ASearchPathways&doSearch=1&query=%223%3F%2C5%3F-Tetrahydronorethindrone+disulfate%22	1052	462.138	110025-25-7			1052				3?,5?-Tetrahydronorethindrone disulfate	http://metlin.scripps.edu/metabo_info.php?molid=1052	6.15905	http://wikipathways.org/index.php?title=Special%3ASearchPathways&doSearch=1&query=%223%3F%2C5%3F-Tetrahydronorethindrone+disulfate%22
180	M0	1	572.675	572.673	572.673	10.3	10.244	10.244	10.3326	0	10.3005	30228.7	NaN	9.92046	0.011491	0.011491	572.674	10.2627	45136	571.475				45136				Arachidonic Acid Leelamide	http://metlin.scripps.edu/metabo_info.php?molid=45136	333.996	http://wikipathways.org/index.php?title=Special%3ASearchPathways&doSearch=1&query=%22Arachidonic+Acid+Leelamide%22
674	M0	1	193.146	193.146	193.146	11.525	11.481	11.481	10.3643	0	10.2444	29862.9	NaN	10.7238	0.010906	0.010906	193.146	11.4957	C07142	192.126	41708-72-9	C07142		2830			9351	Tocainide	http://www.kegg.jp/dbget-bin/www_bget?C07142	62.8215	http://wikipathways.org/index.php?title=Special%3ASearchPathways&doSearch=1&query=%22Tocainide%22	2352	192.126	122570-32-5			2352				4H-Pyrido[1,2-a]pyrimidin-4-one, 3-ethyl-6,7,8,9-tetrahydro-2-methyl-	http://metlin.scripps.edu/metabo_info.php?molid=2352	63.0141	http://wikipathways.org/index.php?title=Special%3ASearchPathways&doSearch=1&query=%224H-Pyrido%5B1%2C2-a%5Dpyrimidin-4-one%2C+3-ethyl-6%2C7%2C8%2C9-tetrahydro-2-methyl-%22
893	M0	1	128.109	128.109	128.109	4.649	4.252	4.252	10.4195	0	10.1891	29860.6	NaN	9.67408	0.009445	0.009445	128.109	4.38433	69087	127.1				69087				N-Cyclohexylformamide	http://metlin.scripps.edu/metabo_info.php?molid=69087	12.127	http://wikipathways.org/index.php?title=Special%3ASearchPathways&doSearch=1&query=%22N-Cyclohexylformamide%22	C11519	127.1	766-93-8	C11519		69058			13687	N-Cyclohexylformamide	http://www.kegg.jp/dbget-bin/www_bget?C11519	12.2371	http://wikipathways.org/index.php?title=Special%3ASearchPathways&doSearch=1&query=%22N-Cyclohexylformamide%22
296	M0	1	415.212	415.211	415.211	32.87	32.873	32.873	10.1467	0	10.4532	29731	NaN	8.25438	0.00962	0.00962	415.211	32.872	C10658	414.204	86702-02-5	C10658		68471			12841	Magnoshinin	http://www.kegg.jp/dbget-bin/www_bget?C10658	-1.39786	http://wikipathways.org/index.php?title=Special%3ASearchPathways&doSearch=1&query=%22Magnoshinin%22	C12512	414.204	107724-20-9	C12512		69451			582902	Eplerenone	http://www.kegg.jp/dbget-bin/www_bget?C12512	-1.39786	http://wikipathways.org/index.php?title=Special%3ASearchPathways&doSearch=1&query=%22Eplerenone%22
873	M0	1	132.101	132.102	132.102	11.666	11.657	11.657	10.2478	0	10.341	29566.2	NaN	10.8242	0.010546	0.010546	132.102	11.66	C00123	131.095	61-90-5	C00123	HMDB00687	24			3423	L-Leucine;	http://www.kegg.jp/dbget-bin/www_bget?C00123	-6.89324	http://wikipathways.org/index.php?title=Special%3ASearchPathways&doSearch=1&query=%22L-Leucine%3B%22	C00407	131.095	73-32-5	C00407	HMDB00172	23			3697	L-Isoleucine;	http://www.kegg.jp/dbget-bin/www_bget?C00407	-6.89324	http://wikipathways.org/index.php?title=Special%3ASearchPathways&doSearch=1&query=%22L-Isoleucine%3B%22
587	M0	1	217.082	217.082	217.082	1.694	1.697	1.697	10.2279	0	10.3344	29177.4	NaN	10.2964	0.010855	0.010855	217.082	1.696	C17359	216.075		C17359					96023712	8-Hydroxyalanylclavam	http://www.kegg.jp/dbget-bin/www_bget?C17359	-1.8003	http://wikipathways.org/index.php?title=Special%3ASearchPathways&doSearch=1&query=%228-Hydroxyalanylclavam%22	71633	216.075				71633				8-Hydroxyalanylclavam	http://metlin.scripps.edu/metabo_info.php?molid=71633	-1.90212	http://wikipathways.org/index.php?title=Special%3ASearchPathways&doSearch=1&query=%228-Hydroxyalanylclavam%22
383	M0	1	332.076	332.075	332.075	5.014	5.099	5.099	10.3505	0	10.1929	28901.8	NaN	9.79993	0.010376	0.010376	332.076	5.07067	3461	331.068	653-63-4	C00360	HMDB00905	3461			3651	Deoxyadenosine monophosphate	http://metlin.scripps.edu/metabo_info.php?molid=3461	-1.25755	http://wikipathways.org/index.php?title=Special%3ASearchPathways&doSearch=1&query=%22Deoxyadenosine+monophosphate%22	HMDB00905	331.068	653-63-4	C00360	HMDB00905	3461			3651	Deoxyadenosine monophosphate	http://www.hmdb.ca/metabolites/HMDB00905	-1.26661	http://wikipathways.org/index.php?title=Special%3ASearchPathways&doSearch=1&query=%22Deoxyadenosine+monophosphate%22
375	M0	1	340.932	340.932	340.932	1.188	1.191	1.191	10.2804	0	10.2543	28777.6	NaN	10.4606	0.009352	0.009352	340.932	1.19	68794	339.878	60123-64-0	C11044		68794			13227	2,2',4,4',5-Pentachlorodiphenyl ether	http://metlin.scripps.edu/metabo_info.php?molid=68794	135.586	http://wikipathways.org/index.php?title=Special%3ASearchPathways&doSearch=1&query=%222%2C2%27%2C4%2C4%27%2C5-Pentachlorodiphenyl+ether%22	70007	339.878	67651-36-9	C14372		70007			17395372	2-Hydroxy-2',3',4',5,5'-pentachlorobiphenyl	http://metlin.scripps.edu/metabo_info.php?molid=70007	135.586	http://wikipathways.org/index.php?title=Special%3ASearchPathways&doSearch=1&query=%222-Hydroxy-2%27%2C3%27%2C4%27%2C5%2C5%27-pentachlorobiphenyl%22
858	M0	1	138.058	138.054	138.054	3.354	3.016	3.016	10.2113	0	10.2711	28034.9	NaN	9.37414	0.008635	0.008635	138.056	3.12867	C00108	137.048	118-92-3	C00108	HMDB01123	317			3408	Anthranilate;	http://www.kegg.jp/dbget-bin/www_bget?C00108	0.381862	http://wikipathways.org/index.php?title=Special%3ASearchPathways&doSearch=1&query=%22Anthranilate%3B%22	C00568	137.048	150-13-0	C00568	HMDB01392	3261			3847	4-Aminobenzoate;	http://www.kegg.jp/dbget-bin/www_bget?C00568	0.381862	http://wikipathways.org/index.php?title=Special%3ASearchPathways&doSearch=1&query=%224-Aminobenzoate%3B%22
774	M0	1	168.123	168.123	168.123	8.758	8.678	8.678	10.1642	0	10.3176	28026.5	NaN	9.23881	0.01019	0.01019	168.123	8.70467	C10916	167.106	40778-16-3	C10916		68622			13099	2-Dimethylamino-5,6-dimethylpyrimidin-4-ol;	http://www.kegg.jp/dbget-bin/www_bget?C10916	57.1554	http://wikipathways.org/index.php?title=Special%3ASearchPathways&doSearch=1&query=%222-Dimethylamino-5%2C6-dimethylpyrimidin-4-ol%3B%22	68685	167.106	121-14-2	C11006		68685			13189	2-Dimethylamino-5,6-dimethylpyrimidin-4-ol	http://metlin.scripps.edu/metabo_info.php?molid=68685	57.3828	http://wikipathways.org/index.php?title=Special%3ASearchPathways&doSearch=1&query=%222-Dimethylamino-5%2C6-dimethylpyrimidin-4-ol%22
891	M0	1	128.109	128.109	128.109	4.3195	4.03967	4.03967	10.4279	0	9.97499	26942.1	NaN	9.17511	0.00975	0.00975	128.109	4.13295	69087	127.1				69087				N-Cyclohexylformamide	http://metlin.scripps.edu/metabo_info.php?molid=69087	9.24209	http://wikipathways.org/index.php?title=Special%3ASearchPathways&doSearch=1&query=%22N-Cyclohexylformamide%22	C11519	127.1	766-93-8	C11519		69058			13687	N-Cyclohexylformamide	http://www.kegg.jp/dbget-bin/www_bget?C11519	9.35224	http://wikipathways.org/index.php?title=Special%3ASearchPathways&doSearch=1&query=%22N-Cyclohexylformamide%22
358	M0	1	353.115	353.114	353.114	30.115	30.13	30.13	9.71366	0	10.6805	26825.4	NaN	8.19866	0.011918	0.011918	353.115	30.125	1737	352.109	13057-98-2			1737				Penicilloic G acid	http://metlin.scripps.edu/metabo_info.php?molid=1737	-7.11711	http://wikipathways.org/index.php?title=Special%3ASearchPathways&doSearch=1&query=%22Penicilloic+G+acid%22	C16672	352.109		C16672					51090995	Benzylpenicilloic acid	http://www.kegg.jp/dbget-bin/www_bget?C16672	-7.13131	http://wikipathways.org/index.php?title=Special%3ASearchPathways&doSearch=1&query=%22Benzylpenicilloic+acid%22
330	M0	1	378.9	378.9	378.9	1.235	1.226	1.226	10.1921	0	10.1766	26484.9	NaN	11.1236	0.010236	0.010236	378.9	1.229	44568	377.871	72-20-8	C18124		44568			96024341	ENDRIN	http://metlin.scripps.edu/metabo_info.php?molid=44568	56.7019	http://wikipathways.org/index.php?title=Special%3ASearchPathways&doSearch=1&query=%22ENDRIN%22	C13718	377.871	60-57-1	C13718					586307	Dieldrin	http://www.kegg.jp/dbget-bin/www_bget?C13718	56.784	http://wikipathways.org/index.php?title=Special%3ASearchPathways&doSearch=1&query=%22Dieldrin%22
903	M0	1	125.986	125.986	125.986	1.07	1.073	1.073	10.224	0	10.1248	26223.9	NaN	11.0637	0.010335	0.010335	125.986	1.072	C18872	124.987		C18872					124489544	Trimethylselenonium	http://www.kegg.jp/dbget-bin/www_bget?C18872	-68.8499	http://wikipathways.org/index.php?title=Special%3ASearchPathways&doSearch=1&query=%22Trimethylselenonium%22	HMDB00251	125.015	107-35-7	C00245	HMDB00251	31			3544	Taurine	http://www.hmdb.ca/metabolites/HMDB00251	-290.921	http://wikipathways.org/index.php?title=Special%3ASearchPathways&doSearch=1&query=%22Taurine%22
970	M0	1	105.043	105.042	105.042	1.188	1.179	1.179	10.3467	0	9.99912	26184.4	NaN	9.09461	0.008872	0.008872	105.042	1.182	C02221	104.037	100-70-9	C02221		65724			5286	2-Cyanopyridine	http://www.kegg.jp/dbget-bin/www_bget?C02221	-27.3107	http://wikipathways.org/index.php?title=Special%3ASearchPathways&doSearch=1&query=%222-Cyanopyridine%22	C02234	104.037	100-48-1	C02234		65733			5298	4-Cyanopyridine	http://www.kegg.jp/dbget-bin/www_bget?C02234	-27.3107	http://wikipathways.org/index.php?title=Special%3ASearchPathways&doSearch=1&query=%224-Cyanopyridine%22
920	M0	1	121.051	121.051	121.051	0.893	0.885	0.885	9.2743	0	11.0598	26031.1	NaN	13.4725	0.010058	0.010058	121.051	0.887667	HMDB01366	120.044	120-73-0		HMDB01366	6193				Purine	http://www.hmdb.ca/metabolites/HMDB01366	-1.79379	http://wikipathways.org/index.php?title=Special%3ASearchPathways&doSearch=1&query=%22Purine%22	6193	120.044	120-73-0		HMDB01366	6193				Purine	http://metlin.scripps.edu/metabo_info.php?molid=6193	-1.81045	http://wikipathways.org/index.php?title=Special%3ASearchPathways&doSearch=1&query=%22Purine%22
969	M0	1	106.95	106.951	106.951	1.247	1.238	1.238	10.1449	0	10.1857	25985.7	NaN	9.56387	0.00969	0.00969	106.951	1.241	C18765	105.943	7775-09-09	C18765					124489439	Sodium chlorate	http://www.kegg.jp/dbget-bin/www_bget?C18765	-3.40748	http://wikipathways.org/index.php?title=Special%3ASearchPathways&doSearch=1&query=%22Sodium+chlorate%22	72913	105.942	95-83-0	C19207		72913			124489879	Vinyl bromide	http://metlin.scripps.edu/metabo_info.php?molid=72913	11.5724	http://wikipathways.org/index.php?title=Special%3ASearchPathways&doSearch=1&query=%22Vinyl+bromide%22
627	M0	1	204.957	204.957	204.957	1.199	1.191	1.191	10.1748	0	10.1417	25803.5	NaN	9.72172	0.009746	0.009746	204.957	1.19367	35906	203.979				35906				7-bromo-5-heptynoic acid	http://metlin.scripps.edu/metabo_info.php?molid=35906	-145.239	http://wikipathways.org/index.php?title=Special%3ASearchPathways&doSearch=1&query=%227-bromo-5-heptynoic+acid%22	LMFA01090030	203.979					LMFA01090030		7982810	-	http://www.lipidmaps.org/data/LMSDRecord.php?LMID=LMFA01090030	-145.239	http://wikipathways.org/index.php?title=Special%3ASearchPathways&doSearch=1&query=%22-%22
171	M0	1	585.143	585.142	585.142	1.6	1.591	1.591	10.1546	0	10.1418	25544.2	NaN	10.1897	0.009882	0.009882	585.142	1.594	48704	584.117				48704				2''-O-Galloylisovitexin	http://metlin.scripps.edu/metabo_info.php?molid=48704	30.3381	http://wikipathways.org/index.php?title=Special%3ASearchPathways&doSearch=1&query=%222%27%27-O-Galloylisovitexin%22	48708	584.117				48708				Vitexin 2''-O-gallate	http://metlin.scripps.edu/metabo_info.php?molid=48708	30.3381	http://wikipathways.org/index.php?title=Special%3ASearchPathways&doSearch=1&query=%22Vitexin+2%27%27-O-gallate%22
200	M0	1	525.182	525.183	525.183	10.854	10.809	10.809	10.0193	0	10.2099	24700.6	NaN	10.5936	0.010123	0.010123	525.183	10.824	47366	524.153				47366				Barbatoflavan	http://metlin.scripps.edu/metabo_info.php?molid=47366	41.6704	http://wikipathways.org/index.php?title=Special%3ASearchPathways&doSearch=1&query=%22Barbatoflavan%22	LMPK12020150	524.153					LMPK12020150		85292602	Barbatoflavan	http://www.lipidmaps.org/data/LMSDRecord.php?LMID=LMPK12020150	41.7792	http://wikipathways.org/index.php?title=Special%3ASearchPathways&doSearch=1&query=%22Barbatoflavan%22
265	M0	1	446.888	446.887	446.887	1.235	1.226	1.226	10.1361	0	10.0655	24362.2	NaN	9.88598	0.009799	0.009799	446.887	1.229	LMPK12110737	445.961					LMPK12110737		85294400	Luteolin 7,3'-disulfate	http://www.lipidmaps.org/data/LMSDRecord.php?LMID=LMPK12110737	-183.332	http://wikipathways.org/index.php?title=Special%3ASearchPathways&doSearch=1&query=%22Luteolin+7%2C3%27-disulfate%22	LMPK12111999	445.961					LMPK12111999		85295662	Kaempferol 3,7-di-O-sulfate	http://www.lipidmaps.org/data/LMSDRecord.php?LMID=LMPK12111999	-183.332	http://wikipathways.org/index.php?title=Special%3ASearchPathways&doSearch=1&query=%22Kaempferol+3%2C7-di-O-sulfate%22
865	M0	1	136.069	136.07	136.07	4.343	4.417	4.417	10.0993	0	10.0661	23925.2	NaN	8.75989	0.009731	0.009731	136.07	4.39233	C02505	135.068	103-81-1	C02505	HMDB10715	3260			5517	2-Phenylacetamide;	http://www.kegg.jp/dbget-bin/www_bget?C02505	-47.6549	http://wikipathways.org/index.php?title=Special%3ASearchPathways&doSearch=1&query=%222-Phenylacetamide%3B%22	C07565	135.068	103-84-4	C07565		43491			9768	Acetanilide;	http://www.kegg.jp/dbget-bin/www_bget?C07565	-47.6549	http://wikipathways.org/index.php?title=Special%3ASearchPathways&doSearch=1&query=%22Acetanilide%3B%22
579	M0	1	219.098	219.098	219.098	9.994	9.938	9.938	10.1116	0	10.0238	23569.4	NaN	8.57485	0.010403	0.010403	219.098	9.95667	C03738	218.09		C03738					6501	gamma-L-Glutamyl-D-alanine;	http://www.kegg.jp/dbget-bin/www_bget?C03738	-0.02904	http://wikipathways.org/index.php?title=Special%3ASearchPathways&doSearch=1&query=%22gamma-L-Glutamyl-D-alanine%3B%22	23969	218.09				23969				Glu Ala	http://metlin.scripps.edu/metabo_info.php?molid=23969	0.094762	http://wikipathways.org/index.php?title=Special%3ASearchPathways&doSearch=1&query=%22Glu+Ala%22
762	M0	1	174.076	174.076	174.076	13.679	13.682	13.682	9.99808	0	10.1047	23188	NaN	9.54861	0.010982	0.010982	174.076	13.681	C01250	173.069		C01250					4470	N-Acetyl-L-glutamate 5-semialdehyde;	http://www.kegg.jp/dbget-bin/www_bget?C01250	-2.85436	http://wikipathways.org/index.php?title=Special%3ASearchPathways&doSearch=1&query=%22N-Acetyl-L-glutamate+5-semialdehyde%3B%22	C12121	173.069		C12121					14268	5-Deoxy-5-aminoshikimic acid	http://www.kegg.jp/dbget-bin/www_bget?C12121	-2.85436	http://wikipathways.org/index.php?title=Special%3ASearchPathways&doSearch=1&query=%225-Deoxy-5-aminoshikimic+acid%22
979	M0	1	102.055	102.055	102.055	1.482	1.473	1.473	10.0886	0	9.99305	22943.9	NaN	10.9573	0.009376	0.009376	102.055	1.476	44303	101.048				44303				t-4-AMINOCROTONIC ACID (TACA)	http://metlin.scripps.edu/metabo_info.php?molid=44303	-1.92648	http://wikipathways.org/index.php?title=Special%3ASearchPathways&doSearch=1&query=%22t-4-AMINOCROTONIC+ACID+%28TACA%29%22	65863	101.048	4984-85-4	C02948		65863			5867	Homoserine lactone	http://metlin.scripps.edu/metabo_info.php?molid=65863	-1.92648	http://wikipathways.org/index.php?title=Special%3ASearchPathways&doSearch=1&query=%22Homoserine+lactone%22
859	M0	1	138.057	138.058	138.058	3.742	3.38	3.38	9.78087	0	10.287	22786.4	NaN	9.00848	0.010135	0.010135	138.058	3.50067	70956	137.049				70956				4-Fluoro-L-threonine	http://metlin.scripps.edu/metabo_info.php?molid=70956	7.64205	http://wikipathways.org/index.php?title=Special%3ASearchPathways&doSearch=1&query=%224-Fluoro-L-threonine%22	C15533	137.049		C15533					17396525	4-Fluoro-L-threonine	http://www.kegg.jp/dbget-bin/www_bget?C15533	7.79528	http://wikipathways.org/index.php?title=Special%3ASearchPathways&doSearch=1&query=%224-Fluoro-L-threonine%22
407	M0	1	310.913	310.912	310.912	1.235	1.226	1.226	10.076	0	9.98541	22713.6	NaN	9.57029	0.009671	0.009671	310.913	1.229	45211	309.93				45211				CAY10526	http://metlin.scripps.edu/metabo_info.php?molid=45211	-81.3571	http://wikipathways.org/index.php?title=Special%3ASearchPathways&doSearch=1&query=%22CAY10526%22	HMDB11688	309.985	14689-84-0	C01151	HMDB11688	62426			4380	Ribose 1,5-bisphosphate	http://www.hmdb.ca/metabolites/HMDB11688	-260.535	http://wikipathways.org/index.php?title=Special%3ASearchPathways&doSearch=1&query=%22Ribose+1%2C5-bisphosphate%22
222	M0	1	485.074	485.074	485.074	9.77	9.715	9.715	9.96933	0	10.0832	22613.2	NaN	9.91328	0.011657	0.011657	485.074	9.73333	640	484.065	191476-32-1			640				Chloramphenicol Monoglucuronide	http://metlin.scripps.edu/metabo_info.php?molid=640	2.87634	http://wikipathways.org/index.php?title=Special%3ASearchPathways&doSearch=1&query=%22Chloramphenicol+Monoglucuronide%22	C13968	484.06	30034-03-8	C13968		69696			854209	Cefamandole sodium	http://www.kegg.jp/dbget-bin/www_bget?C13968	13.5238	http://wikipathways.org/index.php?title=Special%3ASearchPathways&doSearch=1&query=%22Cefamandole+sodium%22
1013	M0	1	96.9895	96.9891	96.9891	1.082	1.073	1.073	10.141	0	9.90862	22580.2	NaN	10.0231	0.011189	0.011189	96.9892	1.076	C11145	95.9881	75-75-2	C11145		68844			13327	Methanesulfonic acid;	http://www.kegg.jp/dbget-bin/www_bget?C11145	-69.6968	http://wikipathways.org/index.php?title=Special%3ASearchPathways&doSearch=1&query=%22Methanesulfonic+acid%3B%22	68873	95.9881	61-82-5	C11261		68873			13438	Methanesulfonic acid	http://metlin.scripps.edu/metabo_info.php?molid=68873	-69.8531	http://wikipathways.org/index.php?title=Special%3ASearchPathways&doSearch=1&query=%22Methanesulfonic+acid%22
193	M0	1	544.894	544.895	544.895	1.188	1.191	1.191	10.0563	0	9.9903	22546	NaN	9.36007	0.008947	0.008947	544.895	1.19	LMPK12111393	544.052					LMPK12111393		85295056	8-Hydroxyluteolin 8-glucoside-3'-sulfate	http://www.lipidmaps.org/data/LMSDRecord.php?LMID=LMPK12111393	-303.448	http://wikipathways.org/index.php?title=Special%3ASearchPathways&doSearch=1&query=%228-Hydroxyluteolin+8-glucoside-3%27-sulfate%22	LMPK12111395	544.052					LMPK12111395		85295058	Hypolaetin 7-sulfate-8-glucoside	http://www.lipidmaps.org/data/LMSDRecord.php?LMID=LMPK12111395	-303.448	http://wikipathways.org/index.php?title=Special%3ASearchPathways&doSearch=1&query=%22Hypolaetin+7-sulfate-8-glucoside%22
312	M0	1	403.056	403.057	403.057	2.459	2.474	2.474	9.93057	0	10.1078	22452.7	NaN	11.182	0.010036	0.010036	403.057	2.469	72361	402.054	71561-11-0	C18556		72361			124489230	Pyrazoxyfen	http://metlin.scripps.edu/metabo_info.php?molid=72361	-12.1899	http://wikipathways.org/index.php?title=Special%3ASearchPathways&doSearch=1&query=%22Pyrazoxyfen%22	C18556	402.054	71561-11-0	C18556		72361			124489230	Pyrazoxyfen	http://www.kegg.jp/dbget-bin/www_bget?C18556	-12.1949	http://wikipathways.org/index.php?title=Special%3ASearchPathways&doSearch=1&query=%22Pyrazoxyfen%22
792	M0	1	163.06	163.06	163.06	1.564	1.556	1.556	10.1178	0	9.91695	22413	NaN	10.5078	0.007009	0.007009	163.06	1.55867	C00478	162.053	1402-10-4	C00478		65497			3761	Lichenin;	http://www.kegg.jp/dbget-bin/www_bget?C00478	-2.01992	http://wikipathways.org/index.php?title=Special%3ASearchPathways&doSearch=1&query=%22Lichenin%3B%22	C01088	162.053		C01088					4323	(R)-3,3-Dimethylmalate	http://www.kegg.jp/dbget-bin/www_bget?C01088	-2.01992	http://wikipathways.org/index.php?title=Special%3ASearchPathways&doSearch=1&query=%22%28R%29-3%2C3-Dimethylmalate%22
175	M0	1	573.165	573.166	573.166	10.901	10.845	10.845	9.97902	0	10.0515	22365.2	NaN	9.20967	0.008324	0.008324	573.166	10.8637	LMPK12060002	572.189					LMPK12060002		85293245	Amorphigenin O-glucoside	http://www.lipidmaps.org/data/LMSDRecord.php?LMID=LMPK12060002	-55.0133	http://wikipathways.org/index.php?title=Special%3ASearchPathways&doSearch=1&query=%22Amorphigenin+O-glucoside%22	48015	572.189				48015				Amorphigenin O-glucoside	http://metlin.scripps.edu/metabo_info.php?molid=48015	-55.1059	http://wikipathways.org/index.php?title=Special%3ASearchPathways&doSearch=1&query=%22Amorphigenin+O-glucoside%22
228	M0	1	476.907	476.907	476.907	1.188	1.179	1.179	10.0677	0	9.95282	22253.8	NaN	11.0242	0.010603	0.010603	476.907	1.182	LMPK12111255	475.972					LMPK12111255		85294918	6-Methoxyluteolin 3',4'-disulfate	http://www.lipidmaps.org/data/LMSDRecord.php?LMID=LMPK12111255	-152.841	http://wikipathways.org/index.php?title=Special%3ASearchPathways&doSearch=1&query=%226-Methoxyluteolin+3%27%2C4%27-disulfate%22	LMPK12111257	475.972					LMPK12111257		85294920	6-Hydroxyluteolin 3'-methyl ether 6,7-disulfate	http://www.lipidmaps.org/data/LMSDRecord.php?LMID=LMPK12111257	-152.841	http://wikipathways.org/index.php?title=Special%3ASearchPathways&doSearch=1&query=%226-Hydroxyluteolin+3%27-methyl+ether+6%2C7-disulfate%22
1080	M0	1	83.0609	83.0537	83.0537	39.569	39.913	39.913	10.2611	0	9.71073	21718.7	NaN	8.08616	0.008977	0.008977	83.0561	39.7983	66749	82.0531	32157-29-2	C08389		66749			10585	Fomepizole	http://metlin.scripps.edu/metabo_info.php?molid=66749	-59.102	http://wikipathways.org/index.php?title=Special%3ASearchPathways&doSearch=1&query=%22Fomepizole%22	72981	82.0531	75-52-5	C19275		72981			124489947	2-Methylimidazole	http://metlin.scripps.edu/metabo_info.php?molid=72981	-59.102	http://wikipathways.org/index.php?title=Special%3ASearchPathways&doSearch=1&query=%222-Methylimidazole%22
309	M0	1	405.01	405.009	405.009	2.918	2.945	2.945	9.96608	0	10.0007	21664	NaN	9.75102	0.009988	0.009988	405.009	2.936	HMDB00295	404.002	58-98-0	C00015	HMDB00295	97			3317	Uridine 5'-diphosphate	http://www.hmdb.ca/metabolites/HMDB00295	-2.11963	http://wikipathways.org/index.php?title=Special%3ASearchPathways&doSearch=1&query=%22Uridine+5%27-diphosphate%22	C00015	404.002	58-98-0	C00015	HMDB00295	97			3317	UDP;	http://www.kegg.jp/dbget-bin/www_bget?C00015	-2.12705	http://wikipathways.org/index.php?title=Special%3ASearchPathways&doSearch=1&query=%22UDP%3B%22
324	M0	1	388.144	388.145	388.145	2.777	2.78	2.78	9.90404	0	10.0568	21599.5	NaN	9.10991	0.008073	0.008073	388.145	2.779	C19329	387.137	52-46-0	C19329		72886			124490001	Apholate	http://www.kegg.jp/dbget-bin/www_bget?C19329	0.651794	http://wikipathways.org/index.php?title=Special%3ASearchPathways&doSearch=1&query=%22Apholate%22	73037	387.137	105-74-8	C19438		73037			124490110	Apholate	http://metlin.scripps.edu/metabo_info.php?molid=73037	0.778364	http://wikipathways.org/index.php?title=Special%3ASearchPathways&doSearch=1&query=%22Apholate%22
386	M0	1	331.186	331.187	331.187	13.714	13.706	13.706	9.9252	0	10.0297	21535	NaN	10.7443	0.0104	0.0104	331.187	13.7087	1788	330.177	72822-01-6			1788				Pergolide sulfoxide	http://metlin.scripps.edu/metabo_info.php?molid=1788	7.14062	http://wikipathways.org/index.php?title=Special%3ASearchPathways&doSearch=1&query=%22Pergolide+sulfoxide%22	1791	330.177				1791				13-Hydroxypergolide	http://metlin.scripps.edu/metabo_info.php?molid=1791	7.14062	http://wikipathways.org/index.php?title=Special%3ASearchPathways&doSearch=1&query=%2213-Hydroxypergolide%22
607	M0	1	207.138	207.137	207.137	33.776	33.791	33.791	9.77836	0	10.1726	21493.4	NaN	10.1006	0.010794	0.010794	207.137	33.786	HMDB01925	206.131	15687-27-1	C01588	HMDB01925	572			4743	Ibuprofen	http://www.hmdb.ca/metabolites/HMDB01925	-6.27919	http://wikipathways.org/index.php?title=Special%3ASearchPathways&doSearch=1&query=%22Ibuprofen%22	572	206.131	15687-27-1	C01588	HMDB01925	572			4743	(?)-Ibuprofen	http://metlin.scripps.edu/metabo_info.php?molid=572	-6.29859	http://wikipathways.org/index.php?title=Special%3ASearchPathways&doSearch=1&query=%22%28%3F%29-Ibuprofen%22
343	M0	1	361.102	361.101	361.101	30.115	30.13	30.13	9.41147	0	10.5382	21478.7	NaN	9.85239	0.009138	0.009138	361.101	30.125	65064	360.096				65064				Tyr-Gly-OH	http://metlin.scripps.edu/metabo_info.php?molid=65064	-6.66397	http://wikipathways.org/index.php?title=Special%3ASearchPathways&doSearch=1&query=%22Tyr-Gly-OH%22	1545	360.096	134283-05-9			1545				3,5-Pyridinedicarboxylic acid, 2,6-dimethyl-4-(3-nitrophenyl)-, mono(2-hydroxyethyl) ester	http://metlin.scripps.edu/metabo_info.php?molid=1545	-6.66952	http://wikipathways.org/index.php?title=Special%3ASearchPathways&doSearch=1&query=%223%2C5-Pyridinedicarboxylic+acid%2C+2%2C6-dimethyl-4-%283-nitrophenyl%29-%2C+mono%282-hydroxyethyl%29+ester%22
362	M0	1	351.206	351.206	351.206	8.511	8.443	8.443	10.1264	0	9.8215	21460	NaN	10.3176	0.010325	0.010325	351.206	8.46567	2439	350.199	42595-90-4			2439				2-Pyrrolidinone, 4-(2-morpholinoethyl)-3,3-diphenyl-	http://metlin.scripps.edu/metabo_info.php?molid=2439	-2.6661	http://wikipathways.org/index.php?title=Special%3ASearchPathways&doSearch=1&query=%222-Pyrrolidinone%2C+4-%282-morpholinoethyl%29-3%2C3-diphenyl-%22	44335	350.199	42971-09-5			44335				VINPOCETINE	http://metlin.scripps.edu/metabo_info.php?molid=44335	-2.6661	http://wikipathways.org/index.php?title=Special%3ASearchPathways&doSearch=1&query=%22VINPOCETINE%22
971	M0	1	104.107	104.108	104.108	1.376	1.379	1.379	10.0211	0	9.925	21441.2	NaN	9.02223	0.010758	0.010758	104.108	1.378	56	103.1	62-49-7	C00114	HMDB00097	56			3414	Choline	http://metlin.scripps.edu/metabo_info.php?molid=56	-0.074362	http://wikipathways.org/index.php?title=Special%3ASearchPathways&doSearch=1&query=%22Choline%22	44703	103.1	615-13-4	C07727		44703			9929	2-Amino-3-methyl-1-butanol	http://metlin.scripps.edu/metabo_info.php?molid=44703	-0.122858	http://wikipathways.org/index.php?title=Special%3ASearchPathways&doSearch=1&query=%222-Amino-3-methyl-1-butanol%22
555	M0	1	229.154	229.155	229.155	11.018	10.998	10.998	9.98647	0	9.95832	21426.7	NaN	10.5802	0.009969	0.009969	229.154	11.0047	HMDB11174	228.147			HMDB11174					L-isoleucyl-L-proline	http://www.hmdb.ca/metabolites/HMDB11174	-4.04855	http://wikipathways.org/index.php?title=Special%3ASearchPathways&doSearch=1&query=%22L-isoleucyl-L-proline%22	HMDB11175	228.147			HMDB11175					L-leucyl-L-proline	http://www.hmdb.ca/metabolites/HMDB11175	-4.04855	http://wikipathways.org/index.php?title=Special%3ASearchPathways&doSearch=1&query=%22L-leucyl-L-proline%22
570	M0	1	224.164	224.164	224.164	33.764	33.779	33.779	9.98048	0	9.96374	21420.7	NaN	10.9918	0.011002	0.011002	224.164	33.774	C10868	223.157	495-83-0	C10868		68580			13051	Tigloidine	http://www.kegg.jp/dbget-bin/www_bget?C10868	-3.74325	http://wikipathways.org/index.php?title=Special%3ASearchPathways&doSearch=1&query=%22Tigloidine%22	2015	223.157	18259-41-1			2015				a-[1-(diethylamino)ethyl]-p-hydroxy-Benzyl alcohol	http://metlin.scripps.edu/metabo_info.php?molid=2015	-3.8732	http://wikipathways.org/index.php?title=Special%3ASearchPathways&doSearch=1&query=%22a-%5B1-%28diethylamino%29ethyl%5D-p-hydroxy-Benzyl+alcohol%22
948	M0	1	114.091	114.092	114.092	12.102	12.081	12.081	9.90049	0	9.99558	20911.1	NaN	10.0769	0.008413	0.008413	114.092	12.088	44753	113.084	35608-64-1			44753				?-Caprolactam	http://metlin.scripps.edu/metabo_info.php?molid=44753	-3.26601	http://wikipathways.org/index.php?title=Special%3ASearchPathways&doSearch=1&query=%22%3F-Caprolactam%22	64638	113.084	60-12-8	C05853		64638			8146	DMPO	http://metlin.scripps.edu/metabo_info.php?molid=64638	-3.26601	http://wikipathways.org/index.php?title=Special%3ASearchPathways&doSearch=1&query=%22DMPO%22
520	M0	1	245.078	245.078	245.078	30.115	30.13	30.13	9.6145	0	10.2667	20756.2	NaN	10.8984	0.011607	0.011607	245.078	30.125	5734	244.07				5734				Pseudouridine	http://metlin.scripps.edu/metabo_info.php?molid=5734	2.3313	http://wikipathways.org/index.php?title=Special%3ASearchPathways&doSearch=1&query=%22Pseudouridine%22	90	244.07	58-96-8	C00299	HMDB00296	90			3593	Uridine	http://metlin.scripps.edu/metabo_info.php?molid=90	2.3313	http://wikipathways.org/index.php?title=Special%3ASearchPathways&doSearch=1&query=%22Uridine%22
1041	M0	1	88.0603	88.0698	88.0698	1.447	1.426	1.426	9.92513	0	9.94027	20592.8	NaN	10.219	0.010495	0.010495	88.0666	1.433	C00555	87.0684		C00555					3835	4-Aminobutyraldehyde;	http://www.kegg.jp/dbget-bin/www_bget?C00555	-110.434	http://wikipathways.org/index.php?title=Special%3ASearchPathways&doSearch=1&query=%224-Aminobutyraldehyde%3B%22	C03219	87.0684	151-00-8	C03219		64457			6092	2-Methylpropanal oxime;	http://www.kegg.jp/dbget-bin/www_bget?C03219	-110.434	http://wikipathways.org/index.php?title=Special%3ASearchPathways&doSearch=1&query=%222-Methylpropanal+oxime%3B%22
194	M0	1	541.326	541.326	541.326	32.881	32.873	32.873	9.97201	0	9.85498	20201.1	NaN	8.70526	0.00895	0.00895	541.326	32.8757	C17766	540.309		C17766						Condurangogenin C	http://www.kegg.jp/dbget-bin/www_bget?C17766	17.6664	http://wikipathways.org/index.php?title=Special%3ASearchPathways&doSearch=1&query=%22Condurangogenin+C%22	LMGP04050015	540.343					LMGP04050015		123065002	PG(20:0/0:0)	http://www.lipidmaps.org/data/LMSDRecord.php?LMID=LMGP04050015	-45.2188	http://wikipathways.org/index.php?title=Special%3ASearchPathways&doSearch=1&query=%22PG%2820%3A0%2F0%3A0%29%22
589	M0	1	215.164	215.164	215.164	29.75	29.741	29.741	9.71811	0	10.0915	20026.3	NaN	8.17915	0.009547	0.009547	215.164	29.744	35534	214.157				35534				12-hydroxy-10-dodecenoic acid	http://metlin.scripps.edu/metabo_info.php?molid=35534	-4.82979	http://wikipathways.org/index.php?title=Special%3ASearchPathways&doSearch=1&query=%2212-hydroxy-10-dodecenoic+acid%22	35535	214.157				35535				10-hydroxy-11-dodecenoic acid	http://metlin.scripps.edu/metabo_info.php?molid=35535	-4.82979	http://wikipathways.org/index.php?title=Special%3ASearchPathways&doSearch=1&query=%2210-hydroxy-11-dodecenoic+acid%22
128	M0	1	775.1	775.099	775.099	2.648	2.627	2.627	9.93473	0	9.86491	19926.8	NaN	11.0313	0.010959	0.010959	775.099	2.634	LMPK12020057	774.216					LMPK12020057		85292509	Catechin 5-O-(2-feruloyl-6-p-coumaroyl-beta-D-glucopyranoside)	http://www.lipidmaps.org/data/LMSDRecord.php?LMID=LMPK12020057	-161.17	http://wikipathways.org/index.php?title=Special%3ASearchPathways&doSearch=1&query=%22Catechin+5-O-%282-feruloyl-6-p-coumaroyl-beta-D-glucopyranoside%29%22	47273	774.216				47273				Catechin 5-O-(2-feruloyl-6-p-coumaroyl-beta-D-glucopyranoside)	http://metlin.scripps.edu/metabo_info.php?molid=47273	-161.262	http://wikipathways.org/index.php?title=Special%3ASearchPathways&doSearch=1&query=%22Catechin+5-O-%282-feruloyl-6-p-coumaroyl-beta-D-glucopyranoside%29%22
761	M0	1	174.938	174.938	174.938	1.247	1.238	1.238	9.97293	0	9.82662	19926	NaN	9.41105	0.008275	0.008275	174.938	1.241	5254	173.912				5254				Pyrophosphate	http://metlin.scripps.edu/metabo_info.php?molid=5254	104.426	http://wikipathways.org/index.php?title=Special%3ASearchPathways&doSearch=1&query=%22Pyrophosphate%22	HMDB00250	173.912	14000-31-8		HMDB00250					Pyrophosphate	http://www.hmdb.ca/metabolites/HMDB00250	104.455	http://wikipathways.org/index.php?title=Special%3ASearchPathways&doSearch=1&query=%22Pyrophosphate%22
633	M0	1	204.086	204.086	204.086	4.343	4.393	4.393	9.97856	0	9.80099	19727.6	NaN	8.72536	0.009622	0.009622	204.086	4.37633	63446	203.079				63446				N2-Acetyl-L-aminoadipate	http://metlin.scripps.edu/metabo_info.php?molid=63446	-3.97874	http://wikipathways.org/index.php?title=Special%3ASearchPathways&doSearch=1&query=%22N2-Acetyl-L-aminoadipate%22	C12986	203.079		C12986					583375	N2-Acetyl-L-aminoadipate	http://www.kegg.jp/dbget-bin/www_bget?C12986	-4.11169	http://wikipathways.org/index.php?title=Special%3ASearchPathways&doSearch=1&query=%22N2-Acetyl-L-aminoadipate%22
884	M0	1	130.051	130.05	130.05	1.494	1.473	1.473	9.9967	0	9.7807	19706.4	NaN	9.33273	0.009659	0.009659	130.05	1.48	HMDB00267	129.043	98-79-3	C01879	HMDB00267	3251			4992	Pyroglutamic acid	http://www.hmdb.ca/metabolites/HMDB00267	-0.99967	http://wikipathways.org/index.php?title=Special%3ASearchPathways&doSearch=1&query=%22Pyroglutamic+acid%22	HMDB00805	129.043	4042-36-8	C02237	HMDB00805	63630			5301	Pyrrolidonecarboxylic acid	http://www.hmdb.ca/metabolites/HMDB00805	-0.99967	http://wikipathways.org/index.php?title=Special%3ASearchPathways&doSearch=1&query=%22Pyrrolidonecarboxylic+acid%22
443	M0	1	283.019	283.019	283.019	1.611	1.591	1.591	9.88428	0	9.86165	19398.7	NaN	8.89621	0.01012	0.01012	283.019	1.59767	1381	282.02	91488-22-1			1381				2-Naphthaleneacetic acid, 6-(sulfooxy)-	http://metlin.scripps.edu/metabo_info.php?molid=1381	-30.2934	http://wikipathways.org/index.php?title=Special%3ASearchPathways&doSearch=1&query=%222-Naphthaleneacetic+acid%2C+6-%28sulfooxy%29-%22	2438	282.042	139953-27-8			2438				4,5-Dihydroxysulfadiazine	http://metlin.scripps.edu/metabo_info.php?molid=2438	-109.946	http://wikipathways.org/index.php?title=Special%3ASearchPathways&doSearch=1&query=%224%2C5-Dihydroxysulfadiazine%22
639	M0	1	201.122	201.122	201.122	9.158	9.102	9.102	9.77638	0	9.95272	19236.2	NaN	8.48267	0.011466	0.011466	201.122	9.12067	44966	200.119	34784-05-9			44966				4-(1-piperazinyl)-1H-Indole (hydrochloride)	http://metlin.scripps.edu/metabo_info.php?molid=44966	-22.7232	http://wikipathways.org/index.php?title=Special%3ASearchPathways&doSearch=1&query=%224-%281-piperazinyl%29-1H-Indole+%28hydrochloride%29%22	63859	200.106				63859				Heteropyrithiamine	http://metlin.scripps.edu/metabo_info.php?molid=63859	40.122	http://wikipathways.org/index.php?title=Special%3ASearchPathways&doSearch=1&query=%22Heteropyrithiamine%22
542	M0	1	236.129	236.128	236.128	11.89	11.881	11.881	9.72547	0	9.97522	18964.9	NaN	8.65788	0.011409	0.011409	236.128	11.884	C09573	235.121	17627-78-0	C09573		67804			11764	Lophophorine	http://www.kegg.jp/dbget-bin/www_bget?C09573	-1.66014	http://wikipathways.org/index.php?title=Special%3ASearchPathways&doSearch=1&query=%22Lophophorine%22	67815	235.121	83-14-7	C09604		67815			11795	Lophophorine	http://metlin.scripps.edu/metabo_info.php?molid=67815	-1.84302	http://wikipathways.org/index.php?title=Special%3ASearchPathways&doSearch=1&query=%22Lophophorine%22
502	M0	1	253.215	253.216	253.216	29.067	29.046	29.046	9.7893	0	9.91107	18961.9	NaN	10.0919	0.009182	0.009182	253.216	29.053	C16795	252.209	459-67-6	C16795		71325			96023319	Hydnocarpic acid	http://www.kegg.jp/dbget-bin/www_bget?C16795	-4.69584	http://wikipathways.org/index.php?title=Special%3ASearchPathways&doSearch=1&query=%22Hydnocarpic+acid%22	34787	252.209				34787				9,12-hexadecadienoic acid	http://metlin.scripps.edu/metabo_info.php?molid=34787	-4.77911	http://wikipathways.org/index.php?title=Special%3ASearchPathways&doSearch=1&query=%229%2C12-hexadecadienoic+acid%22
371	M0	1	345.035	345.035	345.035	1.706	1.685	1.685	9.8359	0	9.86324	18950.2	NaN	7.96875	0.010408	0.010408	345.035	1.692	C11719	344.039		C11719					13884	L787257	http://www.kegg.jp/dbget-bin/www_bget?C11719	-33.4342	http://wikipathways.org/index.php?title=Special%3ASearchPathways&doSearch=1&query=%22L787257%22	69176	344.039				69176				L787257	http://metlin.scripps.edu/metabo_info.php?molid=69176	-33.5098	http://wikipathways.org/index.php?title=Special%3ASearchPathways&doSearch=1&query=%22L787257%22
750	M0	1	180.087	180.087	180.087	1.458	1.45	1.45	9.80864	0	9.88651	18912.4	NaN	11.3924	0.00908	0.00908	180.087	1.45267	58080	179.079	4376-18-5		HMDB02130	58080				Fructosamine	http://metlin.scripps.edu/metabo_info.php?molid=58080	-1.15963	http://wikipathways.org/index.php?title=Special%3ASearchPathways&doSearch=1&query=%22Fructosamine%22	63181	179.079				63181				D-Galactosamine	http://metlin.scripps.edu/metabo_info.php?molid=63181	-1.15963	http://wikipathways.org/index.php?title=Special%3ASearchPathways&doSearch=1&query=%22D-Galactosamine%22
791	M0	1	163.133	163.133	163.133	18.071	18.097	18.097	9.71415	0	9.97615	18866.7	NaN	11.2721	0.010782	0.010782	163.133	18.0883	C00745	162.116	54-11-5	C00745	HMDB01934	1525			4007	Nicotine;	http://www.kegg.jp/dbget-bin/www_bget?C00745	57.5104	http://wikipathways.org/index.php?title=Special%3ASearchPathways&doSearch=1&query=%22Nicotine%3B%22	C06180	162.116	13078-04-1	C06180	HMDB04350				8431	Anabasine	http://www.kegg.jp/dbget-bin/www_bget?C06180	57.5104	http://wikipathways.org/index.php?title=Special%3ASearchPathways&doSearch=1&query=%22Anabasine%22
363	M0	1	351.178	351.176	351.176	9.429	9.361	9.361	9.76527	0	9.91805	18800.9	NaN	9.03654	0.009773	0.009773	351.177	9.38367	C09290	350.173	41929-10-6	C09290			LMPR0103090013		11481	Alatolide	http://www.kegg.jp/dbget-bin/www_bget?C09290	-11.3296	http://wikipathways.org/index.php?title=Special%3ASearchPathways&doSearch=1&query=%22Alatolide%22	C09297	350.173	19889-01-1	C09297		67574			11488	Arctiopicrin	http://www.kegg.jp/dbget-bin/www_bget?C09297	-11.3296	http://wikipathways.org/index.php?title=Special%3ASearchPathways&doSearch=1&query=%22Arctiopicrin%22
459	M0	1	272.134	272.133	272.133	1.835	1.826	1.826	9.69055	0	9.97419	18627	NaN	9.074	0.010337	0.010337	272.133	1.829	1355	271.121	466-97-7	C11785		1355			13949	Normorphine	http://metlin.scripps.edu/metabo_info.php?molid=1355	17.2334	http://wikipathways.org/index.php?title=Special%3ASearchPathways&doSearch=1&query=%22Normorphine%22	44796	271.121	16652-64-5			44796				O-Benzyl-L-Tyrosine	http://metlin.scripps.edu/metabo_info.php?molid=44796	17.2371	http://wikipathways.org/index.php?title=Special%3ASearchPathways&doSearch=1&query=%22O-Benzyl-L-Tyrosine%22
980	M0	1	102.035	102.035	102.035	1.07	1.073	1.073	9.8084	0	9.85091	18576.5	NaN	9.03803	0.009522	0.009522	102.035	1.072	44303	101.048				44303				t-4-AMINOCROTONIC ACID (TACA)	http://metlin.scripps.edu/metabo_info.php?molid=44303	-205.56	http://wikipathways.org/index.php?title=Special%3ASearchPathways&doSearch=1&query=%22t-4-AMINOCROTONIC+ACID+%28TACA%29%22	65863	101.048	4984-85-4	C02948		65863			5867	Homoserine lactone	http://metlin.scripps.edu/metabo_info.php?molid=65863	-205.56	http://wikipathways.org/index.php?title=Special%3ASearchPathways&doSearch=1&query=%22Homoserine+lactone%22
184	M0	1	564.687	564.686	564.686	10.312	10.256	10.256	9.78167	0	9.86689	18477	NaN	11.4319	0.010083	0.010083	564.687	10.2747	HMDB04948	563.528	104404-17-3		HMDB04948		LMSP02010003		4266351	Ceramide (d18:1/9Z-18:1)	http://www.hmdb.ca/metabolites/HMDB04948	268.187	http://wikipathways.org/index.php?title=Special%3ASearchPathways&doSearch=1&query=%22Ceramide+%28d18%3A1%2F9Z-18%3A1%29%22	HMDB11774	563.528			HMDB11774					Cer(d18:1/18:1(11Z))	http://www.hmdb.ca/metabolites/HMDB11774	268.187	http://wikipathways.org/index.php?title=Special%3ASearchPathways&doSearch=1&query=%22Cer%28d18%3A1%2F18%3A1%2811Z%29%29%22
444	M0	1	281.149	281.149	281.149	30.115	30.13	30.13	9.89534	0	9.71978	18170.6	NaN	10.0511	0.010674	0.010674	281.149	30.125	23784	280.142				23784				Tyr Val	http://metlin.scripps.edu/metabo_info.php?molid=23784	-4.49177	http://wikipathways.org/index.php?title=Special%3ASearchPathways&doSearch=1&query=%22Tyr+Val%22	23812	280.142				23812				Val Tyr	http://metlin.scripps.edu/metabo_info.php?molid=23812	-4.49177	http://wikipathways.org/index.php?title=Special%3ASearchPathways&doSearch=1&query=%22Val+Tyr%22
195	M0	1	537.118	537.119	537.119	1.529	1.52	1.52	9.79617	0	9.79812	17982.4	NaN	8.40567	0.011329	0.011329	537.119	1.523	LMPK12112476	536.117					LMPK12112476		85296139	Laricitrin 3-(6''-acetylglucoside)	http://www.lipidmaps.org/data/LMSDRecord.php?LMID=LMPK12112476	-10.9292	http://wikipathways.org/index.php?title=Special%3ASearchPathways&doSearch=1&query=%22Laricitrin+3-%286%27%27-acetylglucoside%29%22	LMPK12112903	536.117					LMPK12112903		85296566	Patuletin 3-(6''-acetylglucoside)	http://www.lipidmaps.org/data/LMSDRecord.php?LMID=LMPK12112903	-10.9292	http://wikipathways.org/index.php?title=Special%3ASearchPathways&doSearch=1&query=%22Patuletin+3-%286%27%27-acetylglucoside%29%22
540	M0	1	237.016	237.016	237.016	1.659	1.65	1.65	9.84021	0	9.7425	17878.5	NaN	9.28397	0.012595	0.012595	237.016	1.653	C07764	236.004	554-57-4	C07764					9966	Methazolamide	http://www.kegg.jp/dbget-bin/www_bget?C07764	18.802	http://wikipathways.org/index.php?title=Special%3ASearchPathways&doSearch=1&query=%22Methazolamide%22	43249	236.004				43249				Methazolamide	http://metlin.scripps.edu/metabo_info.php?molid=43249	18.8782	http://wikipathways.org/index.php?title=Special%3ASearchPathways&doSearch=1&query=%22Methazolamide%22
462	M0	1	271.225	271.226	271.226	26.218	26.209	26.209	9.62121	0	9.94936	17770.3	NaN	8.90441	0.011255	0.011255	271.226	26.212	35483	270.219				35483				Ambrettolic acid	http://metlin.scripps.edu/metabo_info.php?molid=35483	-5.38698	http://wikipathways.org/index.php?title=Special%3ASearchPathways&doSearch=1&query=%22Ambrettolic+acid%22	35558	270.219				35558				16-hydroxy-9E-hexadecenoic acid	http://metlin.scripps.edu/metabo_info.php?molid=35558	-5.38698	http://wikipathways.org/index.php?title=Special%3ASearchPathways&doSearch=1&query=%2216-hydroxy-9E-hexadecenoic+acid%22
380	M0	1	333.57	333.57	333.57	10.642	10.574	10.574	9.70848	0	9.84997	17662.9	NaN	11.4403	0.008111	0.008111	333.57	10.5967
755	M0	1	177.075	177.076	177.076	15.269	15.283	15.283	9.7796	0	9.76106	17506.5	NaN	8.68958	0.009567	0.009567	177.076	15.2783	LMFA01170064	176.068		C02123			LMFA01170064		85291393	3-propylmalic acid	http://www.lipidmaps.org/data/LMSDRecord.php?LMID=LMFA01170064	-3.42102	http://wikipathways.org/index.php?title=Special%3ASearchPathways&doSearch=1&query=%223-propylmalic+acid%22	LMFA01170081	176.068	87764-48-5		HMDB02025		LMFA01170081		85291410	2,3-dimethyl-3-hydroxy-glutaric acid	http://www.lipidmaps.org/data/LMSDRecord.php?LMID=LMFA01170081	-3.42102	http://wikipathways.org/index.php?title=Special%3ASearchPathways&doSearch=1&query=%222%2C3-dimethyl-3-hydroxy-glutaric+acid%22
740	M0	1	182.137	182.137	182.137	10.524	10.48	10.48	9.74245	0	9.78184	17363.8	NaN	9.87974	0.010098	0.010098	182.137	10.4947	1218	181.11	2503-44-8			1218				3-O-Methyl-a-methyldopamine	http://metlin.scripps.edu/metabo_info.php?molid=1218	104.916	http://wikipathways.org/index.php?title=Special%3ASearchPathways&doSearch=1&query=%223-O-Methyl-a-methyldopamine%22	2754	181.11	66-77-3	C14090		2754			854326	2-Hepten-4-yn-1-amine, N,6,6-trimethyl-, (E)- Metabolite	http://metlin.scripps.edu/metabo_info.php?molid=2754	104.916	http://wikipathways.org/index.php?title=Special%3ASearchPathways&doSearch=1&query=%222-Hepten-4-yn-1-amine%2C+N%2C6%2C6-trimethyl-%2C+%28E%29-+Metabolite%22
451	M0	1	279.048	279.048	279.048	1.576	1.567	1.567	9.81583	0	9.70484	17332.4	NaN	10.3253	0.010131	0.010131	279.048	1.57	C06933	278.035	6055-19-2	C06933					9150	Cyclophosphamide;	http://www.kegg.jp/dbget-bin/www_bget?C06933	17.0062	http://wikipathways.org/index.php?title=Special%3ASearchPathways&doSearch=1&query=%22Cyclophosphamide%3B%22	C16551	278.035	52336-54-6	C16551		71175			51090880	Alcophosphamide	http://www.kegg.jp/dbget-bin/www_bget?C16551	17.0062	http://wikipathways.org/index.php?title=Special%3ASearchPathways&doSearch=1&query=%22Alcophosphamide%22
966	M0	1	109.029	109.028	109.028	1.647	1.638	1.638	9.781	0	9.73166	17263.2	NaN	9.71688	0.01022	0.01022	109.028	1.641	C00472	108.021	106-51-4	C00472	HMDB03364				3755	p-Benzoquinone;	http://www.kegg.jp/dbget-bin/www_bget?C00472	-5.38784	http://wikipathways.org/index.php?title=Special%3ASearchPathways&doSearch=1&query=%22p-Benzoquinone%3B%22	C02351	108.021	583-63-1	C02351	HMDB12133	62803			5398	o-Benzoquinone;	http://www.kegg.jp/dbget-bin/www_bget?C02351	-5.38784	http://wikipathways.org/index.php?title=Special%3ASearchPathways&doSearch=1&query=%22o-Benzoquinone%3B%22
822	M0	1	149.08	149.081	149.081	8.122	8.09	8.09	9.58319	0	9.92118	17191.7	NaN	9.21813	0.010364	0.010364	149.08	8.10067	LMFA01050352	148.074	17817-88-8	C00418	HMDB00227	127	LMFA01050352		24701143	Mevalonic acid	http://www.lipidmaps.org/data/LMSDRecord.php?LMID=LMFA01050352	-6.32569	http://wikipathways.org/index.php?title=Special%3ASearchPathways&doSearch=1&query=%22Mevalonic+acid%22	35699	148.074				35699				Mevalonic acid	http://metlin.scripps.edu/metabo_info.php?molid=35699	-6.33244	http://wikipathways.org/index.php?title=Special%3ASearchPathways&doSearch=1&query=%22Mevalonic+acid%22
385	M0	1	331.187	331.186	331.186	13.279	13.282	13.282	9.58145	0	9.9138	17113.5	NaN	6.90914	0.009645	0.009645	331.187	13.281	1788	330.177	72822-01-6			1788				Pergolide sulfoxide	http://metlin.scripps.edu/metabo_info.php?molid=1788	6.58537	http://wikipathways.org/index.php?title=Special%3ASearchPathways&doSearch=1&query=%22Pergolide+sulfoxide%22	1791	330.177				1791				13-Hydroxypergolide	http://metlin.scripps.edu/metabo_info.php?molid=1791	6.58537	http://wikipathways.org/index.php?title=Special%3ASearchPathways&doSearch=1&query=%2213-Hydroxypergolide%22
401	M0	1	319.123	319.121	319.121	9.77	9.715	9.715	9.66524	0	9.80419	16894	NaN	9.59885	0.008397	0.008397	319.122	9.73333	45321	318.112	601514-19-6			45321				TWS119	http://metlin.scripps.edu/metabo_info.php?molid=45321	7.16834	http://wikipathways.org/index.php?title=Special%3ASearchPathways&doSearch=1&query=%22TWS119%22	72470	318.117	96182-53-5	C18692		72470			124489366	Tebupirimfos	http://metlin.scripps.edu/metabo_info.php?molid=72470	-8.64358	http://wikipathways.org/index.php?title=Special%3ASearchPathways&doSearch=1&query=%22Tebupirimfos%22
204	M0	1	514.876	514.875	514.875	1.235	1.226	1.226	9.74633	0	9.6934	16645	NaN	9.09822	0.007603	0.007603	514.875	1.229	LMPK12112278	514.042					LMPK12112278		85295941	Quercetin 3-sulfate-7-alpha-arabinopyranoside	http://www.lipidmaps.org/data/LMSDRecord.php?LMID=LMPK12112278	-338.614	http://wikipathways.org/index.php?title=Special%3ASearchPathways&doSearch=1&query=%22Quercetin+3-sulfate-7-alpha-arabinopyranoside%22	50694	514.042				50694				Quercetin 3-sulfate-7-alpha-arabinopyranoside	http://metlin.scripps.edu/metabo_info.php?molid=50694	-338.734	http://wikipathways.org/index.php?title=Special%3ASearchPathways&doSearch=1&query=%22Quercetin+3-sulfate-7-alpha-arabinopyranoside%22
423	M0	1	300.084	300.083	300.083	9.688	9.585	9.585	9.65766	0	9.75906	16454.6	NaN	9.71957	0.00907	0.00907	300.084	9.61933	HMDB01016	299.077			HMDB01016					D-4'-Phosphopantothenate	http://www.hmdb.ca/metabolites/HMDB01016	-4.39575	http://wikipathways.org/index.php?title=Special%3ASearchPathways&doSearch=1&query=%22D-4%27-Phosphopantothenate%22	C03492	299.077		C03492					6304	D-4'-Phosphopantothenate;	http://www.kegg.jp/dbget-bin/www_bget?C03492	-4.40912	http://wikipathways.org/index.php?title=Special%3ASearchPathways&doSearch=1&query=%22D-4%27-Phosphopantothenate%3B%22
232	M0	1	471.626	471.625	471.625	10.312	10.244	10.244	9.68188	0	9.72784	16397.1	NaN	11.1286	0.008935	0.008935	471.626	10.2667
910	M0	1	122.964	122.964	122.964	0.987	0.967	0.967	9.77257	0	9.62615	16307.1	NaN	8.89076	0.009421	0.009421	122.964	0.973667	HMDB12216	121.971	55094-22-9		HMDB12216	62846				Dimethylarsinous acid	http://www.hmdb.ca/metabolites/HMDB12216	-123.852	http://wikipathways.org/index.php?title=Special%3ASearchPathways&doSearch=1&query=%22Dimethylarsinous+acid%22	62863	121.971	496-93-5	C08270	HMDB12251	62863			10469	Dimethylarsinous acid	http://metlin.scripps.edu/metabo_info.php?molid=62863	-123.876	http://wikipathways.org/index.php?title=Special%3ASearchPathways&doSearch=1&query=%22Dimethylarsinous+acid%22
157	M0	1	615.154	615.152	615.152	1.6	1.591	1.591	9.69338	0	9.69178	16197	NaN	9.40782	0.010264	0.010264	615.153	1.594	434	614.147	3063-71-6	C00128		434			3428	CMP-N-acetylneuraminic acid	http://metlin.scripps.edu/metabo_info.php?molid=434	-4.15427	http://wikipathways.org/index.php?title=Special%3ASearchPathways&doSearch=1&query=%22CMP-N-acetylneuraminic+acid%22	HMDB01176	614.147	22-12-8		HMDB01176					Cytidine monophosphate N-acetylneuraminic acid	http://www.hmdb.ca/metabolites/HMDB01176	-4.16078	http://wikipathways.org/index.php?title=Special%3ASearchPathways&doSearch=1&query=%22Cytidine+monophosphate+N-acetylneuraminic+acid%22
331	M0	1	376.102	376.102	376.102	9.464	9.397	9.397	9.57755	0	9.78117	15984.3	NaN	12.0306	0.009099	0.009099	376.102	9.41933	3168	375.107				3168				3-Hydroxymethyltriazolopthalazinone glucuronide	http://metlin.scripps.edu/metabo_info.php?molid=3168	-33.913	http://wikipathways.org/index.php?title=Special%3ASearchPathways&doSearch=1&query=%223-Hydroxymethyltriazolopthalazinone+glucuronide%22	C18571	375.079	153197-14-9	C18571		72354			124489245	Oxaziclomefone	http://www.kegg.jp/dbget-bin/www_bget?C18571	39.0078	http://wikipathways.org/index.php?title=Special%3ASearchPathways&doSearch=1&query=%22Oxaziclomefone%22
1047	M0	1	86.0972	86.0972	86.0972	36.378	36.087	36.087	9.84101	0	9.49647	15815.4	NaN	10.5929	0.011768	0.011768	86.0972	36.184	64457	85.0891	151-00-8	C03219		64457			6092	Piperidine	http://metlin.scripps.edu/metabo_info.php?molid=64457	2.2498	http://wikipathways.org/index.php?title=Special%3ASearchPathways&doSearch=1&query=%22Piperidine%22	C01746	85.0891	110-89-4	C01746		64433			4880	Piperidine;	http://www.kegg.jp/dbget-bin/www_bget?C01746	2.82566	http://wikipathways.org/index.php?title=Special%3ASearchPathways&doSearch=1&query=%22Piperidine%3B%22
277	M0	1	433.051	433.052	433.052	1.682	1.673	1.673	9.73457	0	9.57066	15562.4	NaN	10.0775	0.009778	0.009778	433.051	1.676	2862	432.049				2862				1-(2,4-Dichlorophenyl)-2-(1-imidazolyl)ethanol glucuronide	http://metlin.scripps.edu/metabo_info.php?molid=2862	-12.6876	http://wikipathways.org/index.php?title=Special%3ASearchPathways&doSearch=1&query=%221-%282%2C4-Dichlorophenyl%29-2-%281-imidazolyl%29ethanol+glucuronide%22	C05692	432.066		C05692					7999	Se-Adenosyl-L-selenohomocysteine;	http://www.kegg.jp/dbget-bin/www_bget?C05692	-51.7807	http://wikipathways.org/index.php?title=Special%3ASearchPathways&doSearch=1&query=%22Se-Adenosyl-L-selenohomocysteine%3B%22
418	M0	1	303.049	303.048	303.048	1.635	1.614	1.614	9.67043	0	9.60666	15345	NaN	10.1744	0.011642	0.011642	303.048	1.621	LMPK12050441	302.043					LMPK12050441		85293175	-	http://www.lipidmaps.org/data/LMSDRecord.php?LMID=LMPK12050441	-7.14358	http://wikipathways.org/index.php?title=Special%3ASearchPathways&doSearch=1&query=%22-%22	LMPK12110004	302.043	117-39-5	C00389	HMDB05794	409	LMPK12110004		74380608	Quercetin	http://www.lipidmaps.org/data/LMSDRecord.php?LMID=LMPK12110004	-7.14358	http://wikipathways.org/index.php?title=Special%3ASearchPathways&doSearch=1&query=%22Quercetin%22
144	M0	1	666.162	666.159	666.159	1.553	1.556	1.556	9.67122	0	9.59816	15285.9	NaN	9.96306	0.009867	0.009867	666.16	1.555	LMPK12010013	665.172					LMPK12010013		85292019	-	http://www.lipidmaps.org/data/LMSDRecord.php?LMID=LMPK12010013	-29.0567	http://wikipathways.org/index.php?title=Special%3ASearchPathways&doSearch=1&query=%22-%22	C00004	665.125	58-68-4	C00004	HMDB01487	3687			3306	NADH;	http://www.kegg.jp/dbget-bin/www_bget?C00004	41.4544	http://wikipathways.org/index.php?title=Special%3ASearchPathways&doSearch=1&query=%22NADH%3B%22
664	M0	1	198.097	198.097	198.097	1.776	1.768	1.768	9.51816	0	9.74596	15245.8	NaN	8.91458	0.010049	0.010049	198.097	1.77067	4112	197.084	144-48-9			4112				N-benzylideneaniline n-oxide	http://metlin.scripps.edu/metabo_info.php?molid=4112	27.095	http://wikipathways.org/index.php?title=Special%3ASearchPathways&doSearch=1&query=%22N-benzylideneaniline+n-oxide%22	70044	197.095	95-77-2	C14462		70044			17395462	Trp-P-2	http://metlin.scripps.edu/metabo_info.php?molid=70044	-29.8992	http://wikipathways.org/index.php?title=Special%3ASearchPathways&doSearch=1&query=%22Trp-P-2%22
783	M0	1	166.087	166.086	166.086	13.114	13.141	13.141	9.52993	0	9.72716	15192.3	NaN	8.44553	0.00934	0.00934	166.086	13.132	2018	165.079	18300-92-0			2018				2-amino-4'-hydroxy-Propiophenone	http://metlin.scripps.edu/metabo_info.php?molid=2018	-1.95058	http://wikipathways.org/index.php?title=Special%3ASearchPathways&doSearch=1&query=%222-amino-4%27-hydroxy-Propiophenone%22	2183	165.079	90-82-4	C02765	HMDB01943	2183			5721	2-Propylisonicotinic acid	http://metlin.scripps.edu/metabo_info.php?molid=2183	-1.95058	http://wikipathways.org/index.php?title=Special%3ASearchPathways&doSearch=1&query=%222-Propylisonicotinic+acid%22
496	M0	1	258.111	258.111	258.111	1.447	1.438	1.438	9.61394	0	9.6275	15073.9	NaN	9.26492	0.008334	0.008334	258.111	1.441	HMDB00086	257.103	28319-77-9	C00670	HMDB00086	370			3939	Glycerophosphocholine	http://www.hmdb.ca/metabolites/HMDB00086	-0.050563	http://wikipathways.org/index.php?title=Special%3ASearchPathways&doSearch=1&query=%22Glycerophosphocholine%22	63346	257.103				63346				sn-glycero-3-Phosphocholine	http://metlin.scripps.edu/metabo_info.php?molid=63346	-0.089458	http://wikipathways.org/index.php?title=Special%3ASearchPathways&doSearch=1&query=%22sn-glycero-3-Phosphocholine%22
100	M0	1	971.289	971.291	971.291	3.742	3.793	3.793	9.59742	0	9.64125	15053.1	NaN	9.39204	0.007528	0.007528	971.29	3.776	C11502	970.288		C11502					13672	Mycothione	http://www.kegg.jp/dbget-bin/www_bget?C11502	-5.79141	http://wikipathways.org/index.php?title=Special%3ASearchPathways&doSearch=1&query=%22Mycothione%22	69077	970.288				69077				Mycothione	http://metlin.scripps.edu/metabo_info.php?molid=69077	-5.83263	http://wikipathways.org/index.php?title=Special%3ASearchPathways&doSearch=1&query=%22Mycothione%22
563	M0	1	227.2	227.2	227.2	30.739	30.73	30.73	9.38894	0	9.8487	15045.3	NaN	11.0532	0.007776	0.007776	227.2	30.733	LMFA01020108	226.193					LMFA01020108	DFA7076	7849799	-	http://www.lipidmaps.org/data/LMSDRecord.php?LMID=LMFA01020108	-4.83805	http://wikipathways.org/index.php?title=Special%3ASearchPathways&doSearch=1&query=%22-%22	LMFA01020132	226.193					LMFA01020132	DFA7100	7849823	-	http://www.lipidmaps.org/data/LMSDRecord.php?LMID=LMFA01020132	-4.83805	http://wikipathways.org/index.php?title=Special%3ASearchPathways&doSearch=1&query=%22-%22
767	M0	1	172.052	172.052	172.052	30.127	30.13	30.13	9.46846	0	9.75312	14924.9	NaN	11.4839	0.01006	0.01006	172.052	30.129	3056	171.035	151-67-7	C07515		3056			9718	o-Toluenesulfamide	http://metlin.scripps.edu/metabo_info.php?molid=3056	50.7146	http://wikipathways.org/index.php?title=Special%3ASearchPathways&doSearch=1&query=%22o-Toluenesulfamide%22	C14412	171.035	70-55-3	C14412		69979			17395412	4-Toluenesulfonamide	http://www.kegg.jp/dbget-bin/www_bget?C14412	50.7205	http://wikipathways.org/index.php?title=Special%3ASearchPathways&doSearch=1&query=%224-Toluenesulfonamide%22
947	M0	1	114.092	114.084	114.084	1.788	1.803	1.803	9.94006	0	9.25846	14753.9	NaN	8.59151	0.009277	0.009277	114.087	1.798	44753	113.084	35608-64-1			44753				?-Caprolactam	http://metlin.scripps.edu/metabo_info.php?molid=44753	-46.0601	http://wikipathways.org/index.php?title=Special%3ASearchPathways&doSearch=1&query=%22%3F-Caprolactam%22	64638	113.084	60-12-8	C05853		64638			8146	DMPO	http://metlin.scripps.edu/metabo_info.php?molid=64638	-46.0601	http://wikipathways.org/index.php?title=Special%3ASearchPathways&doSearch=1&query=%22DMPO%22
523	M0	1	244.118	244.118	244.118	12.09	12.093	12.093	9.47104	0	9.69775	14536.2	NaN	9.3622	0.011039	0.011039	244.118	12.092	6255	243.104				6255				Biotin amide	http://metlin.scripps.edu/metabo_info.php?molid=6255	26.5497	http://wikipathways.org/index.php?title=Special%3ASearchPathways&doSearch=1&query=%22Biotin+amide%22	65673	243.104	606-39-3	C02080		65673			5166	Biotin amide	http://metlin.scripps.edu/metabo_info.php?molid=65673	26.5579	http://wikipathways.org/index.php?title=Special%3ASearchPathways&doSearch=1&query=%22Biotin+amide%22
278	M0	1	432.238	432.237	432.237	32.881	32.873	32.873	9.40906	0	9.75736	14519	NaN	11.0152	0.011739	0.011739	432.237	32.8757	16474	431.228				16474				Arg Trp Ala	http://metlin.scripps.edu/metabo_info.php?molid=16474	3.42819	http://wikipathways.org/index.php?title=Special%3ASearchPathways&doSearch=1&query=%22Arg+Trp+Ala%22	16586	431.228				16586				Ala Arg Trp	http://metlin.scripps.edu/metabo_info.php?molid=16586	3.42819	http://wikipathways.org/index.php?title=Special%3ASearchPathways&doSearch=1&query=%22Ala+Arg+Trp%22
575	M0	1	222.098	222.097	222.097	1.611	1.614	1.614	9.53613	0	9.62566	14485.3	NaN	11.1202	0.008867	0.008867	222.097	1.613	C00140	221.09	7512-17-6	C00140	HMDB00215	3356			3440	N-Acetyl-D-glucosamine;	http://www.kegg.jp/dbget-bin/www_bget?C00140	-2.42888	http://wikipathways.org/index.php?title=Special%3ASearchPathways&doSearch=1&query=%22N-Acetyl-D-glucosamine%3B%22	C00645	221.09	3615-17-6	C00645	HMDB01129	3357			3918	N-Acetyl-D-mannosamine;	http://www.kegg.jp/dbget-bin/www_bget?C00645	-2.42888	http://wikipathways.org/index.php?title=Special%3ASearchPathways&doSearch=1&query=%22N-Acetyl-D-mannosamine%3B%22
787	M0	1	165.055	165.055	165.055	4.366	4.475	4.475	9.55538	0	9.58962	14364.3	NaN	9.4337	0.009473	0.009473	165.055	4.43867	C00166	164.047	156-06-9	C00166	HMDB00205	6084			3466	Phenylpyruvate;	http://www.kegg.jp/dbget-bin/www_bget?C00166	-1.64383	http://wikipathways.org/index.php?title=Special%3ASearchPathways&doSearch=1&query=%22Phenylpyruvate%3B%22	C00811	164.047	7400-08-0 501-98-4	C00811					4069	4-Coumarate;	http://www.kegg.jp/dbget-bin/www_bget?C00811	-1.64383	http://wikipathways.org/index.php?title=Special%3ASearchPathways&doSearch=1&query=%224-Coumarate%3B%22
819	M0	1	151.076	151.075	151.075	25.146	25.173	25.173	9.30427	0	9.83943	14354.9	NaN	10.6726	0.009444	0.009444	151.076	25.164	4153	150.068	51568-18-4		HMDB00635	4153				hydrocinnamic acid	http://metlin.scripps.edu/metabo_info.php?molid=4153	-2.45666	http://wikipathways.org/index.php?title=Special%3ASearchPathways&doSearch=1&query=%22hydrocinnamic+acid%22	64396	150.068				64396				4-Hydroxydihydrocinnamaldehyde	http://metlin.scripps.edu/metabo_info.php?molid=64396	-2.45666	http://wikipathways.org/index.php?title=Special%3ASearchPathways&doSearch=1&query=%224-Hydroxydihydrocinnamaldehyde%22
328	M0	1	380.096	380.096	380.096	1.282	1.261	1.261	9.54326	0	9.59579	14321.6	NaN	10.1372	0.009652	0.009652	380.096	1.268	70215	379.085	21853-83-8	C14651		70215			17395651	2'-Carboxy-4-[bis(2-chloroethyl)amino]-2-methylazobenzene	http://metlin.scripps.edu/metabo_info.php?molid=70215	6.37235	http://wikipathways.org/index.php?title=Special%3ASearchPathways&doSearch=1&query=%222%27-Carboxy-4-%5Bbis%282-chloroethyl%29amino%5D-2-methylazobenzene%22	C14626	379.085	4213-40-5	C14626		70172			17395626	2'-Carboxy-4-[bis(2-chloroethyl)amino]-2-methylazobenzene;	http://www.kegg.jp/dbget-bin/www_bget?C14626	6.45677	http://wikipathways.org/index.php?title=Special%3ASearchPathways&doSearch=1&query=%222%27-Carboxy-4-%5Bbis%282-chloroethyl%29amino%5D-2-methylazobenzene%3B%22
215	M0	1	497.127	497.127	497.127	1.623	1.614	1.614	9.54834	0	9.53488	13927.4	NaN	9.89349	0.01156	0.01156	497.127	1.617	2687	496.114	168844-25-5			2687				Fenirofibrate glucuronide	http://metlin.scripps.edu/metabo_info.php?molid=2687	10.595	http://wikipathways.org/index.php?title=Special%3ASearchPathways&doSearch=1&query=%22Fenirofibrate+glucuronide%22	69528	496.125	63358-49-6	C13269		69528			586013	Oxytetracycline hydrochloride	http://metlin.scripps.edu/metabo_info.php?molid=69528	-12.0407	http://wikipathways.org/index.php?title=Special%3ASearchPathways&doSearch=1&query=%22Oxytetracycline+hydrochloride%22
419	M0	1	302.244	302.244	302.244	25.123	25.114	25.114	9.52697	0	9.55057	13887.9	NaN	10.288	0.011312	0.011312	302.244	25.117	2936	301.241	144-11-6	C07171		2936			9380	Trihexyphenidyl	http://metlin.scripps.edu/metabo_info.php?molid=2936	-13.9667	http://wikipathways.org/index.php?title=Special%3ASearchPathways&doSearch=1&query=%22Trihexyphenidyl%22	66988	301.241	86926-57-0	C08454		66988			10647	(E,E,E)-N-(2-Methylpropyl)hexadeca-2,6,8-trien-10-ynamide	http://metlin.scripps.edu/metabo_info.php?molid=66988	-13.97	http://wikipathways.org/index.php?title=Special%3ASearchPathways&doSearch=1&query=%22%28E%2CE%2CE%29-N-%282-Methylpropyl%29hexadeca-2%2C6%2C8-trien-10-ynamide%22
183	M0	1	565.179	565.181	565.181	10.901	10.857	10.857	9.44796	0	9.61865	13812.2	NaN	10.2089	0.010233	0.010233	565.18	10.8717	C02879	564.163		C02879					5810	Protoaphin aglucone;	http://www.kegg.jp/dbget-bin/www_bget?C02879	16.4361	http://wikipathways.org/index.php?title=Special%3ASearchPathways&doSearch=1&query=%22Protoaphin+aglucone%3B%22	65853	564.163				65853				Protoaphin aglucone	http://metlin.scripps.edu/metabo_info.php?molid=65853	16.5035	http://wikipathways.org/index.php?title=Special%3ASearchPathways&doSearch=1&query=%22Protoaphin+aglucone%22
461	M0	1	271.226	271.226	271.226	29.055	29.046	29.046	9.31606	0	9.74716	13788.8	NaN	9.55368	0.008146	0.008146	271.226	29.049	35483	270.219				35483				Ambrettolic acid	http://metlin.scripps.edu/metabo_info.php?molid=35483	-4.10777	http://wikipathways.org/index.php?title=Special%3ASearchPathways&doSearch=1&query=%22Ambrettolic+acid%22	35558	270.219				35558				16-hydroxy-9E-hexadecenoic acid	http://metlin.scripps.edu/metabo_info.php?molid=35558	-4.10777	http://wikipathways.org/index.php?title=Special%3ASearchPathways&doSearch=1&query=%2216-hydroxy-9E-hexadecenoic+acid%22
384	M0	1	331.187	331.186	331.186	14.103	14.13	14.13	9.48699	0	9.56356	13701.7	NaN	7.60348	0.011287	0.011287	331.187	14.121	1788	330.177	72822-01-6			1788				Pergolide sulfoxide	http://metlin.scripps.edu/metabo_info.php?molid=1788	6.46321	http://wikipathways.org/index.php?title=Special%3ASearchPathways&doSearch=1&query=%22Pergolide+sulfoxide%22	1791	330.177				1791				13-Hydroxypergolide	http://metlin.scripps.edu/metabo_info.php?molid=1791	6.46321	http://wikipathways.org/index.php?title=Special%3ASearchPathways&doSearch=1&query=%2213-Hydroxypergolide%22
422	M0	1	300.191	300.187	300.187	12.702	12.693	12.693	9.52468	0	9.52113	13669.2	NaN	10.2301	0.010138	0.010138	300.188	12.696	16292	299.185				16292				Leu Ala Pro	http://metlin.scripps.edu/metabo_info.php?molid=16292	-12.9886	http://wikipathways.org/index.php?title=Special%3ASearchPathways&doSearch=1&query=%22Leu+Ala+Pro%22	17673	299.185				17673				Pro Ala Leu	http://metlin.scripps.edu/metabo_info.php?molid=17673	-12.9886	http://wikipathways.org/index.php?title=Special%3ASearchPathways&doSearch=1&query=%22Pro+Ala+Leu%22
632	M0	1	204.087	204.087	204.087	5.332	5.406	5.406	9.9546	0	9.08243	13609.3	NaN	10.0876	0.010075	0.010075	204.087	5.38133	63446	203.079				63446				N2-Acetyl-L-aminoadipate	http://metlin.scripps.edu/metabo_info.php?molid=63446	-2.87572	http://wikipathways.org/index.php?title=Special%3ASearchPathways&doSearch=1&query=%22N2-Acetyl-L-aminoadipate%22	C12986	203.079		C12986					583375	N2-Acetyl-L-aminoadipate	http://www.kegg.jp/dbget-bin/www_bget?C12986	-3.00868	http://wikipathways.org/index.php?title=Special%3ASearchPathways&doSearch=1&query=%22N2-Acetyl-L-aminoadipate%22
114	M0	1	922.012	922.011	922.011	8.946	8.961	8.961	8.95937	0	10.076	13597.8	NaN	8.99023	0.010657	0.010657	922.011	8.956	69814	921.157				69814				2-Naphthoyl-CoA	http://metlin.scripps.edu/metabo_info.php?molid=69814	-166.754	http://wikipathways.org/index.php?title=Special%3ASearchPathways&doSearch=1&query=%222-Naphthoyl-CoA%22	C14120	921.157		C14120					854356	2-Naphthoyl-CoA	http://www.kegg.jp/dbget-bin/www_bget?C14120	-166.783	http://wikipathways.org/index.php?title=Special%3ASearchPathways&doSearch=1&query=%222-Naphthoyl-CoA%22
229	M0	1	476.371	476.372	476.372	39.91	39.913	39.913	8.9565	0	10.0506	13407	NaN	10.7984	0.00901	0.00901	476.372	39.912	3736	475.37	807370-75-8			3736				2-tetracosanamidoethanesulfonic acid	http://metlin.scripps.edu/metabo_info.php?molid=3736	-11.9107	http://wikipathways.org/index.php?title=Special%3ASearchPathways&doSearch=1&query=%222-tetracosanamidoethanesulfonic+acid%22	69483	475.315	141195-77-9	C13142		69483			585206	Dinoprost tromethamine	http://metlin.scripps.edu/metabo_info.php?molid=69483	103.83	http://wikipathways.org/index.php?title=Special%3ASearchPathways&doSearch=1&query=%22Dinoprost+tromethamine%22
417	M0	1	303.156	303.155	303.155	10.453	10.409	10.409	9.35675	0	9.64182	13350.2	NaN	8.08203	0.010712	0.010712	303.155	10.4237	LMST02010053	302.152	7323-86-6		HMDB00530		LMST02010053		85300770	6-Ketoestriol	http://www.lipidmaps.org/data/LMSDRecord.php?LMID=LMST02010053	-13.9676	http://wikipathways.org/index.php?title=Special%3ASearchPathways&doSearch=1&query=%226-Ketoestriol%22	HMDB00530	302.152	7323-86-6		HMDB00530		LMST02010053		85300770	6-Ketoestriol	http://www.hmdb.ca/metabolites/HMDB00530	-13.9775	http://wikipathways.org/index.php?title=Special%3ASearchPathways&doSearch=1&query=%226-Ketoestriol%22
594	M0	1	214.089	214.089	214.089	28.69	28.717	28.717	9.24034	0	9.75226	13310.4	NaN	8.87314	0.009863	0.009863	214.089	28.708	C12865	213.079	94-44-0	C12865		69490			583254	Benzyl nicotinate;	http://www.kegg.jp/dbget-bin/www_bget?C12865	11.3276	http://wikipathways.org/index.php?title=Special%3ASearchPathways&doSearch=1&query=%22Benzyl+nicotinate%3B%22	C13697	213.079	91-40-7	C13697		69626			586286	Fenamic acid;	http://www.kegg.jp/dbget-bin/www_bget?C13697	11.3276	http://wikipathways.org/index.php?title=Special%3ASearchPathways&doSearch=1&query=%22Fenamic+acid%3B%22
586	M0	1	217.097	217.097	217.097	13.503	13.529	13.529	9.28637	0	9.69423	13230.8	NaN	12.3314	0.008979	0.008979	217.097	13.5203	2645	216.09	7036-56-8			2645				desethyletomidate	http://metlin.scripps.edu/metabo_info.php?molid=2645	-3.11136	http://wikipathways.org/index.php?title=Special%3ASearchPathways&doSearch=1&query=%22desethyletomidate%22	70018	216.094	892-21-7	C14406		70018			17395406	Benzo[b]fluorene	http://metlin.scripps.edu/metabo_info.php?molid=70018	-21.7236	http://wikipathways.org/index.php?title=Special%3ASearchPathways&doSearch=1&query=%22Benzo%5Bb%5Dfluorene%22
1071	M0	1	84.0798	84.0788	84.0788	0.987	1.014	1.014	9.65709	0	9.30212	13090	NaN	9.98245	0.011814	0.011814	84.0791	1.005	63458	83.0735				63458				Piperideine	http://metlin.scripps.edu/metabo_info.php?molid=63458	-26.1712	http://wikipathways.org/index.php?title=Special%3ASearchPathways&doSearch=1&query=%22Piperideine%22	63887	83.0735				63887				1-Methylpyrrolinium	http://metlin.scripps.edu/metabo_info.php?molid=63887	-26.1712	http://wikipathways.org/index.php?title=Special%3ASearchPathways&doSearch=1&query=%221-Methylpyrrolinium%22
253	M0	1	457.181	457.182	457.182	13.397	13.411	13.411	9.37491	0	9.57282	13015.1	NaN	10.2842	0.010367	0.010367	457.181	13.4063	17180	456.176				17180				Asp Trp His	http://metlin.scripps.edu/metabo_info.php?molid=17180	-4.80736	http://wikipathways.org/index.php?title=Special%3ASearchPathways&doSearch=1&query=%22Asp+Trp+His%22	18912	456.176				18912				Trp Asp His	http://metlin.scripps.edu/metabo_info.php?molid=18912	-4.80736	http://wikipathways.org/index.php?title=Special%3ASearchPathways&doSearch=1&query=%22Trp+Asp+His%22
263	M0	1	449.336	449.336	449.336	39.91	39.913	39.913	8.83452	0	10.0713	12745.1	NaN	9.59559	0.008661	0.008661	449.336	39.912	LMST03020328	448.335					LMST03020328	VVD0405	14715232	(24R)-25-fluoro-1alpha,24-dihydroxy-24-methylvitamin D3 / (24R)-25-fluoro-1alpha,24-dihydroxy-24-methylcholecalciferol	http://www.lipidmaps.org/data/LMSDRecord.php?LMID=LMST03020328	-16.0014	http://wikipathways.org/index.php?title=Special%3ASearchPathways&doSearch=1&query=%22%2824R%29-25-fluoro-1alpha%2C24-dihydroxy-24-methylvitamin+D3+%2F+%2824R%29-25-fluoro-1alpha%2C24-dihydroxy-24-methylcholecalciferol%22	LMST03020329	448.335					LMST03020329	VVD0406	14715233	11alpha-(fluoromethyl)-1alpha,25-dihydroxyvitamin D3 / 11alpha-(fluoromethyl)-1alpha,25-dihydroxycholecalciferol	http://www.lipidmaps.org/data/LMSDRecord.php?LMID=LMST03020329	-16.0014	http://wikipathways.org/index.php?title=Special%3ASearchPathways&doSearch=1&query=%2211alpha-%28fluoromethyl%29-1alpha%2C25-dihydroxyvitamin+D3+%2F+11alpha-%28fluoromethyl%29-1alpha%2C25-dihydroxycholecalciferol%22
631	M0	1	204.087	204.087	204.087	5.897	5.994	5.994	9.82182	0	9.06679	12636	NaN	11.5391	0.010131	0.010131	204.087	5.96167	63446	203.079				63446				N2-Acetyl-L-aminoadipate	http://metlin.scripps.edu/metabo_info.php?molid=63446	-1.59872	http://wikipathways.org/index.php?title=Special%3ASearchPathways&doSearch=1&query=%22N2-Acetyl-L-aminoadipate%22	C12986	203.079		C12986					583375	N2-Acetyl-L-aminoadipate	http://www.kegg.jp/dbget-bin/www_bget?C12986	-1.73167	http://wikipathways.org/index.php?title=Special%3ASearchPathways&doSearch=1&query=%22N2-Acetyl-L-aminoadipate%22
831	M0	1	146.951	146.957	146.957	1.035	1.026	1.026	9.56953	0	9.31577	12615.1	NaN	9.89586	0.009677	0.009677	146.955	1.029	C14400	145.946	96-18-4	C14400		70029			17395400	1,2,3-Trichloropropane	http://www.kegg.jp/dbget-bin/www_bget?C14400	8.61964	http://wikipathways.org/index.php?title=Special%3ASearchPathways&doSearch=1&query=%221%2C2%2C3-Trichloropropane%22	70031	145.946	95-54-5	C14402		70031			17395402	1,2,3-Trichloropropane	http://metlin.scripps.edu/metabo_info.php?molid=70031	8.73613	http://wikipathways.org/index.php?title=Special%3ASearchPathways&doSearch=1&query=%221%2C2%2C3-Trichloropropane%22
588	M0	1	216.159	216.16	216.16	20.661	20.687	20.687	9.21382	0	9.67059	12609.5	NaN	11.7866	0.011175	0.011175	216.16	20.6783	C18830	215.152	52304-36-6	C18830		72580			124489504	Ethyl 3-(N-butylacetamido)propionate;	http://www.kegg.jp/dbget-bin/www_bget?C18830	-0.531407	http://wikipathways.org/index.php?title=Special%3ASearchPathways&doSearch=1&query=%22Ethyl+3-%28N-butylacetamido%29propionate%3B%22	72595	215.152	467-69-6	C18856		72595			124489528	Ethyl 3-(N-butylacetamido)propionate	http://metlin.scripps.edu/metabo_info.php?molid=72595	-0.735913	http://wikipathways.org/index.php?title=Special%3ASearchPathways&doSearch=1&query=%22Ethyl+3-%28N-butylacetamido%29propionate%22
673	M0	1	195.003	195.003	195.003	1.458	1.45	1.45	9.42995	0	9.44117	12526	NaN	9.27525	0.009588	0.009588	195.003	1.45267	C12836	193.998		C12836					583225	2-Chloro-3-oxoadipate	http://www.kegg.jp/dbget-bin/www_bget?C12836	-14.3575	http://wikipathways.org/index.php?title=Special%3ASearchPathways&doSearch=1&query=%222-Chloro-3-oxoadipate%22	69493	193.998	70-70-2	C13342		69493			586086	2-Chloro-3-oxoadipate	http://metlin.scripps.edu/metabo_info.php?molid=69493	-14.3627	http://wikipathways.org/index.php?title=Special%3ASearchPathways&doSearch=1&query=%222-Chloro-3-oxoadipate%22
163	M0	1	608.087	608.089	608.089	3.742	3.369	3.369	8.78231	0	10.0831	12490.1	NaN	9.51699	0.011118	0.011118	608.089	3.49333	LMSL01010002	607.081	7277-98-7	C00203	HMDB00304	3675	LMSL01010002		14714473	UDP-GlcNAc	http://www.lipidmaps.org/data/LMSDRecord.php?LMID=LMSL01010002	-1.15745	http://wikipathways.org/index.php?title=Special%3ASearchPathways&doSearch=1&query=%22UDP-GlcNAc%22	HMDB00290	607.082	528-04-1	C00043	HMDB00290	41549			3345	Uridine diphosphate-N-acetylglucosamine	http://www.hmdb.ca/metabolites/HMDB00290	-1.26123	http://wikipathways.org/index.php?title=Special%3ASearchPathways&doSearch=1&query=%22Uridine+diphosphate-N-acetylglucosamine%22
946	M0	1	114.083	114.077	114.077	0.882	0.885	0.885	9.79032	0	9.07128	12466.5	NaN	10.0102	0.008957	0.008957	114.079	0.884	HMDB00562	113.059	60-27-5	C00791	HMDB00562	8			4049	Creatinine	http://www.hmdb.ca/metabolites/HMDB00562	106.24	http://wikipathways.org/index.php?title=Special%3ASearchPathways&doSearch=1&query=%22Creatinine%22	72998	113.059	100-75-4	C19284		72998			124489956	3-(N-Nitrosomethylamino)propionitrile	http://metlin.scripps.edu/metabo_info.php?molid=72998	106.257	http://wikipathways.org/index.php?title=Special%3ASearchPathways&doSearch=1&query=%223-%28N-Nitrosomethylamino%29propionitrile%22
1070	M0	1	84.0802	84.0807	84.0807	0.175	0.178	0.178	9.62669	0	9.22954	12433.1	NaN	10.8294	0.009967	0.009967	84.0805	0.177	63458	83.0735				63458				Piperideine	http://metlin.scripps.edu/metabo_info.php?molid=63458	-9.70105	http://wikipathways.org/index.php?title=Special%3ASearchPathways&doSearch=1&query=%22Piperideine%22	63887	83.0735				63887				1-Methylpyrrolinium	http://metlin.scripps.edu/metabo_info.php?molid=63887	-9.70105	http://wikipathways.org/index.php?title=Special%3ASearchPathways&doSearch=1&query=%221-Methylpyrrolinium%22
186	M0	1	558.251	558.253	558.253	13.126	13.129	13.129	9.35916	0	9.46081	12209.7	NaN	10.0024	0.00853	0.00853	558.253	13.128	41054	557.249				41054				DMG-MINO	http://metlin.scripps.edu/metabo_info.php?molid=41054	-6.87186	http://wikipathways.org/index.php?title=Special%3ASearchPathways&doSearch=1&query=%22DMG-MINO%22	LMPK07000009	557.249	151922-16-6	C12011			LMPK07000009		74380543	DMG-MINO	http://www.lipidmaps.org/data/LMSDRecord.php?LMID=LMPK07000009	-6.87186	http://wikipathways.org/index.php?title=Special%3ASearchPathways&doSearch=1&query=%22DMG-MINO%22
522	M0	1	244.118	244.118	244.118	11.654	11.645	11.645	9.32067	0	9.49283	12170.3	NaN	9.02174	0.010719	0.010719	244.118	11.648	6255	243.104				6255				Biotin amide	http://metlin.scripps.edu/metabo_info.php?molid=6255	25.4006	http://wikipathways.org/index.php?title=Special%3ASearchPathways&doSearch=1&query=%22Biotin+amide%22	65673	243.104	606-39-3	C02080		65673			5166	Biotin amide	http://metlin.scripps.edu/metabo_info.php?molid=65673	25.4089	http://wikipathways.org/index.php?title=Special%3ASearchPathways&doSearch=1&query=%22Biotin+amide%22
760	M0	1	175.108	175.108	175.108	1.741	1.779	1.779	9.37642	0	9.43285	12144.5	NaN	9.31494	0.011112	0.011112	175.108	1.76633	C00437	174.1	6205-08-09	C00437					3726	N-Acetylornithine;	http://www.kegg.jp/dbget-bin/www_bget?C00437	-2.48133	http://wikipathways.org/index.php?title=Special%3ASearchPathways&doSearch=1&query=%22N-Acetylornithine%3B%22	C01047	174.1	3081-61-6	C01047		65523			4289	N5-Ethyl-L-glutamine;	http://www.kegg.jp/dbget-bin/www_bget?C01047	-2.48133	http://wikipathways.org/index.php?title=Special%3ASearchPathways&doSearch=1&query=%22N5-Ethyl-L-glutamine%3B%22
609	M0	1	207.006	207.005	207.005	1.635	1.626	1.626	9.43143	0	9.37693	12139	NaN	9.72068	0.012677	0.012677	207.005	1.629	C18305	205.998		C18305					103061487	2-Chloro-5-methylmaleylacetate	http://www.kegg.jp/dbget-bin/www_bget?C18305	-3.12624	http://wikipathways.org/index.php?title=Special%3ASearchPathways&doSearch=1&query=%222-Chloro-5-methylmaleylacetate%22	C18310	205.998		C18310					103061492	3-Chloro-2-methylmaleylacetate	http://www.kegg.jp/dbget-bin/www_bget?C18310	-3.12624	http://wikipathways.org/index.php?title=Special%3ASearchPathways&doSearch=1&query=%223-Chloro-2-methylmaleylacetate%22
517	M0	1	247.06	247.059	247.059	1.588	1.579	1.579	9.37857	0	9.42363	12101.7	NaN	10.4758	0.010271	0.010271	247.06	1.582	C02162	246.053	482-27-9	C02162		43730			5238	Isopimpinellin;	http://www.kegg.jp/dbget-bin/www_bget?C02162	-4.55458	http://wikipathways.org/index.php?title=Special%3ASearchPathways&doSearch=1&query=%22Isopimpinellin%3B%22	C06355	246.053		C06355					8591	2,3',4,6-Tetrahydroxybenzophenone	http://www.kegg.jp/dbget-bin/www_bget?C06355	-4.55458	http://wikipathways.org/index.php?title=Special%3ASearchPathways&doSearch=1&query=%222%2C3%27%2C4%2C6-Tetrahydroxybenzophenone%22
962	M0	1	111.021	111.021	111.021	34.318	34.58	34.58	9.43342	0	9.33534	11901	NaN	9.95146	0.010655	0.010655	111.021	34.4927	72209	110.013	74-88-4	C18448		72209			124489122	Fosetyl	http://metlin.scripps.edu/metabo_info.php?molid=72209	-3.40262	http://wikipathways.org/index.php?title=Special%3ASearchPathways&doSearch=1&query=%22Fosetyl%22	73109	110.013	85502-23-4	C19484		73109			124490156	Dimethyl hydrogen phosphite	http://metlin.scripps.edu/metabo_info.php?molid=73109	-3.40262	http://wikipathways.org/index.php?title=Special%3ASearchPathways&doSearch=1&query=%22Dimethyl+hydrogen+phosphite%22
702	M0	1	186.017	186.016	186.016	1.423	1.414	1.414	9.35037	0	9.41281	11867.9	NaN	9.85568	0.009795	0.009795	186.017	1.417	C01005	185.009	407-41-0	C01005	HMDB00272	297			4251	O-Phospho-L-serine;	http://www.kegg.jp/dbget-bin/www_bget?C01005	-0.830591	http://wikipathways.org/index.php?title=Special%3ASearchPathways&doSearch=1&query=%22O-Phospho-L-serine%3B%22	C02532	185.009		C02532					5539	O-Phospho-D-serine;	http://www.kegg.jp/dbget-bin/www_bget?C02532	-0.830591	http://wikipathways.org/index.php?title=Special%3ASearchPathways&doSearch=1&query=%22O-Phospho-D-serine%3B%22
1079	M0	1	83.0502	83.0497	83.0497	14.515	14.683	14.683	9.41893	0	9.32777	11770.5	NaN	9.20765	0.010422	0.010422	83.0499	14.627	HMDB13749	82.0419	534-22-5		HMDB13749					2-Methylfuran	http://www.hmdb.ca/metabolites/HMDB13749	1.99207	http://wikipathways.org/index.php?title=Special%3ASearchPathways&doSearch=1&query=%222-Methylfuran%22	66749	82.0531	32157-29-2	C08389		66749			10585	Fomepizole	http://metlin.scripps.edu/metabo_info.php?molid=66749	-134.944	http://wikipathways.org/index.php?title=Special%3ASearchPathways&doSearch=1&query=%22Fomepizole%22
1078	M0	1	83.0523	83.0526	83.0526	8.546	8.714	8.714	9.6027	0	9.13705	11729.7	NaN	10.953	0.01051	0.01051	83.0525	8.658	HMDB13749	82.0419	534-22-5		HMDB13749					2-Methylfuran	http://www.hmdb.ca/metabolites/HMDB13749	34.571	http://wikipathways.org/index.php?title=Special%3ASearchPathways&doSearch=1&query=%222-Methylfuran%22	66749	82.0531	32157-29-2	C08389		66749			10585	Fomepizole	http://metlin.scripps.edu/metabo_info.php?molid=66749	-102.369	http://wikipathways.org/index.php?title=Special%3ASearchPathways&doSearch=1&query=%22Fomepizole%22
226	M0	1	478.142	478.142	478.142	7.922	7.913	7.913	9.21247	0	9.52697	11727.8	NaN	11.9669	0.009319	0.009319	478.142	7.916	50807	477.127				50807				Isorhamnetin 7-alpha-D-Glucosamine	http://metlin.scripps.edu/metabo_info.php?molid=50807	14.3973	http://wikipathways.org/index.php?title=Special%3ASearchPathways&doSearch=1&query=%22Isorhamnetin+7-alpha-D-Glucosamine%22	LMPK12112391	477.127					LMPK12112391		85296054	Isorhamnetin 7-alpha-D-Glucosamine	http://www.lipidmaps.org/data/LMSDRecord.php?LMID=LMPK12112391	14.5084	http://wikipathways.org/index.php?title=Special%3ASearchPathways&doSearch=1&query=%22Isorhamnetin+7-alpha-D-Glucosamine%22
374	M0	1	342.139	342.139	342.139	1.529	1.509	1.509	9.76555	0	8.91582	11392.2	NaN	10.1019	0.01211	0.01211	342.139	1.51567	62408	341.132				62408				6-(alpha-D-Glucosaminyl)-1D-myo-inositol	http://metlin.scripps.edu/metabo_info.php?molid=62408	-2.28455	http://wikipathways.org/index.php?title=Special%3ASearchPathways&doSearch=1&query=%226-%28alpha-D-Glucosaminyl%29-1D-myo-inositol%22	C15658	341.132		C15658					17396647	6-(alpha-D-Glucosaminyl)-1D-myo-inositol	http://www.kegg.jp/dbget-bin/www_bget?C15658	-2.29628	http://wikipathways.org/index.php?title=Special%3ASearchPathways&doSearch=1&query=%226-%28alpha-D-Glucosaminyl%29-1D-myo-inositol%22
812	M0	1	155.154	155.154	155.154	11.089	11.092	11.092	9.22712	0	9.42987	11254.2	NaN	10.4105	0.009909	0.009909	155.154	11.091	C00843	154.136	14073-97-3	C00843		41065	LMPR0102090004		4100	(-)-Menthone;	http://www.kegg.jp/dbget-bin/www_bget?C00843	66.7961	http://wikipathways.org/index.php?title=Special%3ASearchPathways&doSearch=1&query=%22%28-%29-Menthone%3B%22	C01411	154.136	507-70-0	C01411					4599	Borneol	http://www.kegg.jp/dbget-bin/www_bget?C01411	66.7961	http://wikipathways.org/index.php?title=Special%3ASearchPathways&doSearch=1&query=%22Borneol%22
758	M0	1	176.057	176.055	176.055	2.577	2.58	2.58	9.34215	0	9.30143	11179	NaN	11.5997	0.00892	0.00892	176.055	2.579	35946	175.048				35946				2-amino-3-oxo-hexanedioic acid	http://metlin.scripps.edu/metabo_info.php?molid=35946	-3.5933	http://wikipathways.org/index.php?title=Special%3ASearchPathways&doSearch=1&query=%222-amino-3-oxo-hexanedioic+acid%22	LMFA01100036	175.048		C05520			LMFA01100036		24701165	2-amino-3-oxo-hexanedioic acid	http://www.lipidmaps.org/data/LMSDRecord.php?LMID=LMFA01100036	-3.5933	http://wikipathways.org/index.php?title=Special%3ASearchPathways&doSearch=1&query=%222-amino-3-oxo-hexanedioic+acid%22
725	M0	1	184.133	184.132	184.132	4.319	4.417	4.417	9.59097	0	9.0178	10986.1	NaN	10.7543	0.008394	0.008394	184.132	4.38433	C12452	183.126	3423-27-6	C12452		64440			582842	Acetyltropine;	http://www.kegg.jp/dbget-bin/www_bget?C12452	-7.1226	http://wikipathways.org/index.php?title=Special%3ASearchPathways&doSearch=1&query=%22Acetyltropine%3B%22	C12453	183.126	3423-26-5	C12453		64442			582843	Acetylpseudotropine	http://www.kegg.jp/dbget-bin/www_bget?C12453	-7.1226	http://wikipathways.org/index.php?title=Special%3ASearchPathways&doSearch=1&query=%22Acetylpseudotropine%22
439	M0	1	288.085	288.085	288.085	1.6	1.603	1.603	9.22347	0	9.379	10951.6	NaN	9.7843	0.010588	0.010588	288.085	1.602	2874	287.079	53421-39-9			2874				Carboxyltolmetin	http://metlin.scripps.edu/metabo_info.php?molid=2874	-8.89533	http://wikipathways.org/index.php?title=Special%3ASearchPathways&doSearch=1&query=%22Carboxyltolmetin%22	69680	287.073	1144-27-0	C13753		69680			586342	Sulmazole	http://metlin.scripps.edu/metabo_info.php?molid=69680	13.8409	http://wikipathways.org/index.php?title=Special%3ASearchPathways&doSearch=1&query=%22Sulmazole%22
552	M0	1	230.247	230.247	230.247	26.524	26.562	26.562	9.14767	0	9.45212	10936.9	NaN	9.82803	0.009375	0.009375	230.247	26.5493	LMSP01080033	229.241					LMSP01080033		74382682	Xestoaminol C	http://www.lipidmaps.org/data/LMSDRecord.php?LMID=LMSP01080033	-4.80718	http://wikipathways.org/index.php?title=Special%3ASearchPathways&doSearch=1&query=%22Xestoaminol+C%22	53933	229.241				53933				Xestoaminol C	http://metlin.scripps.edu/metabo_info.php?molid=53933	-4.84644	http://wikipathways.org/index.php?title=Special%3ASearchPathways&doSearch=1&query=%22Xestoaminol+C%22
1034	M0	1	89.0058	89.0038	89.0038	1.058	1.061	1.061	9.36811	0	9.21637	10853.5	NaN	9.00352	0.011233	0.011233	89.0045	1.06	72932	88.008	57-14-7	C19233		72932			124489905	Chloroprene	http://metlin.scripps.edu/metabo_info.php?molid=72932	-128.676	http://wikipathways.org/index.php?title=Special%3ASearchPathways&doSearch=1&query=%22Chloroprene%22	C19208	88.008	126-99-8	C19208		72927			124489880	Chloroprene;	http://www.kegg.jp/dbget-bin/www_bget?C19208	-128.926	http://wikipathways.org/index.php?title=Special%3ASearchPathways&doSearch=1&query=%22Chloroprene%3B%22
445	M0	1	281.081	281.081	281.081	34.082	34.109	34.109	8.98969	0	9.5859	10805.4	NaN	9.15003	0.010401	0.010401	281.081	34.1	LMPK12070007	280.074					LMPK12070007		85293327	Neodunol	http://www.lipidmaps.org/data/LMSDRecord.php?LMID=LMPK12070007	-0.930708	http://wikipathways.org/index.php?title=Special%3ASearchPathways&doSearch=1&query=%22Neodunol%22	48096	280.074				48096				Neodunol	http://metlin.scripps.edu/metabo_info.php?molid=48096	-0.994977	http://wikipathways.org/index.php?title=Special%3ASearchPathways&doSearch=1&query=%22Neodunol%22
801	M0	1	158.152	158.153	158.153	27.454	27.445	27.445	9.06567	0	9.50815	10795.7	NaN	9.81377	0.009138	0.009138	158.153	27.448	66714	157.133	42523-11-5	C07724		66714			9926	Buformin	http://metlin.scripps.edu/metabo_info.php?molid=66714	78.4178	http://wikipathways.org/index.php?title=Special%3ASearchPathways&doSearch=1&query=%22Buformin%22	C07674	157.133	692-13-7	C07674		66679			9876	Buformin;	http://www.kegg.jp/dbget-bin/www_bget?C07674	78.7105	http://wikipathways.org/index.php?title=Special%3ASearchPathways&doSearch=1&query=%22Buformin%3B%22
308	M0	1	405.01	405.009	405.009	3.366	3.404	3.404	9.19835	0	9.37434	10789.7	NaN	11.6225	0.008576	0.008576	405.01	3.39133	HMDB00295	404.002	58-98-0	C00015	HMDB00295	97			3317	Uridine 5'-diphosphate	http://www.hmdb.ca/metabolites/HMDB00295	-0.911711	http://wikipathways.org/index.php?title=Special%3ASearchPathways&doSearch=1&query=%22Uridine+5%27-diphosphate%22	C00015	404.002	58-98-0	C00015	HMDB00295	97			3317	UDP;	http://www.kegg.jp/dbget-bin/www_bget?C00015	-0.919137	http://wikipathways.org/index.php?title=Special%3ASearchPathways&doSearch=1&query=%22UDP%3B%22
682	M0	1	190.049	190.048	190.048	1.765	1.744	1.744	9.26276	0	9.30287	10751.7	NaN	8.40164	0.008344	0.008344	190.048	1.751	C08296	189.039	52809-07-1	C08296		66884			10494	Quisqualic acid	http://www.kegg.jp/dbget-bin/www_bget?C08296	8.8377	http://wikipathways.org/index.php?title=Special%3ASearchPathways&doSearch=1&query=%22Quisqualic+acid%22	66893	189.039	629-19-6	C08373		66893			10569	Quisqualic acid	http://metlin.scripps.edu/metabo_info.php?molid=66893	8.9964	http://wikipathways.org/index.php?title=Special%3ASearchPathways&doSearch=1&query=%22Quisqualic+acid%22
258	M0	1	455.162	455.16	455.16	9.688	9.644	9.644	9.25285	0	9.30854	10728.9	NaN	10.5823	0.009955	0.009955	455.161	9.65867	65204	454.149				65204				Tyr-His-OH	http://metlin.scripps.edu/metabo_info.php?molid=65204	8.56327	http://wikipathways.org/index.php?title=Special%3ASearchPathways&doSearch=1&query=%22Tyr-His-OH%22	65312	454.149				65312				Trp-Asn-OH	http://metlin.scripps.edu/metabo_info.php?molid=65312	8.56327	http://wikipathways.org/index.php?title=Special%3ASearchPathways&doSearch=1&query=%22Trp-Asn-OH%22
235	M0	1	470.63	470.63	470.63	9.712	9.632	9.632	9.25731	0	9.28763	10641	NaN	9.41478	0.010768	0.010768	470.63	9.65867	C18446	469.688	2227-17-0	C18446		72217			124489120	Dienochlor	http://www.kegg.jp/dbget-bin/www_bget?C18446	-140.983	http://wikipathways.org/index.php?title=Special%3ASearchPathways&doSearch=1&query=%22Dienochlor%22	72252	469.689	219714-96-2	C18481		72252			124489155	Dienochlor	http://metlin.scripps.edu/metabo_info.php?molid=72252	-141.04	http://wikipathways.org/index.php?title=Special%3ASearchPathways&doSearch=1&query=%22Dienochlor%22
1090	M0	1	81.5212	81.5211	81.5211	11.972	11.963	11.963	9.22796	0	9.31112	10609.9	NaN	9.83439	0.008657	0.008657	81.5211	11.966
675	M0	1	193.068	193.069	193.069	7.392	7.607	7.607	8.94459	0	9.59377	10606.1	NaN	9.96779	0.008684	0.008684	193.069	7.53533	HMDB03072	192.063	77-95-2	C00296	HMDB03072	3328			3590	Quinic acid	http://www.hmdb.ca/metabolites/HMDB03072	-13.7559	http://wikipathways.org/index.php?title=Special%3ASearchPathways&doSearch=1&query=%22Quinic+acid%22	65578	192.063	639-97-4	C01488		65578			4658	2D-5-O-Methyl-2,3,5/4,6-pentahydroxycyclohexanone	http://metlin.scripps.edu/metabo_info.php?molid=65578	-13.7715	http://wikipathways.org/index.php?title=Special%3ASearchPathways&doSearch=1&query=%222D-5-O-Methyl-2%2C3%2C5%2F4%2C6-pentahydroxycyclohexanone%22
431	M0	1	294.154	294.154	294.154	4.661	4.711	4.711	9.21244	0	9.2684	10305.4	NaN	10.0363	0.009422	0.009422	294.154	4.69433	C09222	293.142	64838-03-5	C09222		67529			11413	Melosatin B	http://www.kegg.jp/dbget-bin/www_bget?C09222	16.2026	http://wikipathways.org/index.php?title=Special%3ASearchPathways&doSearch=1&query=%22Melosatin+B%22	67529	293.142	64838-03-5	C09222		67529			11413	Melosatin B	http://metlin.scripps.edu/metabo_info.php?molid=67529	16.2743	http://wikipathways.org/index.php?title=Special%3ASearchPathways&doSearch=1&query=%22Melosatin+B%22
864	M0	1	136.062	136.061	136.061	2.542	2.556	2.556	9.19727	0	9.27123	10242	NaN	9.11327	0.0105	0.0105	136.061	2.55133	C03059	135.053		C03059					5959	2-Hydroxymethylserine	http://www.kegg.jp/dbget-bin/www_bget?C03059	3.01609	http://wikipathways.org/index.php?title=Special%3ASearchPathways&doSearch=1&query=%222-Hydroxymethylserine%22	C06056	135.053	21768-45-6	C06056		3259			8326	4-Hydroxy-L-threonine;	http://www.kegg.jp/dbget-bin/www_bget?C06056	3.01609	http://wikipathways.org/index.php?title=Special%3ASearchPathways&doSearch=1&query=%224-Hydroxy-L-threonine%3B%22
568	M0	1	225.092	225.091	225.091	33.647	33.662	33.662	9.02266	0	9.43491	10186.2	NaN	8.90647	0.010144	0.010144	225.091	33.657	C00766	224.084		C00766					4028	Flavanone;	http://www.kegg.jp/dbget-bin/www_bget?C00766	-0.467087	http://wikipathways.org/index.php?title=Special%3ASearchPathways&doSearch=1&query=%22Flavanone%3B%22	C01927	224.084	4737-27-3	C01927		65668			5033	Isoflavanone	http://www.kegg.jp/dbget-bin/www_bget?C01927	-0.467087	http://wikipathways.org/index.php?title=Special%3ASearchPathways&doSearch=1&query=%22Isoflavanone%22
251	M0	1	461.211	461.212	461.212	10.018	9.962	9.962	9.17908	0	9.27417	10164.2	NaN	10.0563	0.010513	0.010513	461.212	9.98067	17761	460.207				17761				Trp Gln Gln	http://metlin.scripps.edu/metabo_info.php?molid=17761	-6.53184	http://wikipathways.org/index.php?title=Special%3ASearchPathways&doSearch=1&query=%22Trp+Gln+Gln%22	18089	460.207				18089				Gln Trp Gln	http://metlin.scripps.edu/metabo_info.php?molid=18089	-6.53184	http://wikipathways.org/index.php?title=Special%3ASearchPathways&doSearch=1&query=%22Gln+Trp+Gln%22
495	M0	1	258.126	258.128	258.128	1.753	1.756	1.756	9.36997	0	9.07856	10140.3	NaN	10.7396	0.010535	0.010535	258.127	1.755	1445	257.118				1445				Hydroxybupropion	http://metlin.scripps.edu/metabo_info.php?molid=1445	4.21985	http://wikipathways.org/index.php?title=Special%3ASearchPathways&doSearch=1&query=%22Hydroxybupropion%22	43550	257.118	61422-45-5			43550				CARMOFUR	http://metlin.scripps.edu/metabo_info.php?molid=43550	6.89179	http://wikipathways.org/index.php?title=Special%3ASearchPathways&doSearch=1&query=%22CARMOFUR%22
701	M0	1	186.079	186.077	186.077	1.706	1.709	1.709	9.1102	0	9.31339	10014.6	NaN	10.9502	0.010686	0.010686	186.078	1.708	43554	185.08	90-47-1			43554				SECNIDAZOLE	http://metlin.scripps.edu/metabo_info.php?molid=43554	-52.9609	http://wikipathways.org/index.php?title=Special%3ASearchPathways&doSearch=1&query=%22SECNIDAZOLE%22	72859	185.059	98-87-3	C19165		72859			124489837	Cyometrinil	http://metlin.scripps.edu/metabo_info.php?molid=72859	61.2075	http://wikipathways.org/index.php?title=Special%3ASearchPathways&doSearch=1&query=%22Cyometrinil%22
1069	M0	1	84.0801	84.08	84.08	0.54	0.708	0.708	9.39404	0	9.01023	9918.24	NaN	9.9026	0.010443	0.010443	84.08	0.652	63458	83.0735				63458				Piperideine	http://metlin.scripps.edu/metabo_info.php?molid=63458	-15.3643	http://wikipathways.org/index.php?title=Special%3ASearchPathways&doSearch=1&query=%22Piperideine%22	63887	83.0735				63887				1-Methylpyrrolinium	http://metlin.scripps.edu/metabo_info.php?molid=63887	-15.3643	http://wikipathways.org/index.php?title=Special%3ASearchPathways&doSearch=1&query=%221-Methylpyrrolinium%22
239	M0	1	464.082	464.081	464.081	10.748	10.715	10.715	9.08689	0	9.29717	9818.54	NaN	11.0525	0.008924	0.008924	464.082	10.726	C03794	463.074	19046-78-7	C03794	HMDB00536	3551			6543	N6-(1,2-Dicarboxyethyl)-AMP;	http://www.kegg.jp/dbget-bin/www_bget?C03794	-0.652883	http://wikipathways.org/index.php?title=Special%3ASearchPathways&doSearch=1&query=%22N6-%281%2C2-Dicarboxyethyl%29-AMP%3B%22	HMDB00536	463.074	19046-78-7	C03794	HMDB00536	3551			6543	Adenylsuccinic acid	http://www.hmdb.ca/metabolites/HMDB00536	-0.730625	http://wikipathways.org/index.php?title=Special%3ASearchPathways&doSearch=1&query=%22Adenylsuccinic+acid%22
236	M0	1	468.308	468.307	468.307	37.685	37.641	37.641	9.06634	0	9.31339	9797.34	NaN	9.71155	0.009822	0.009822	468.307	37.6557	LMGP01020009	467.301					LMGP01020009		7983772	PC(O-12:0/2:0)	http://www.lipidmaps.org/data/LMSDRecord.php?LMID=LMGP01020009	-3.41322	http://wikipathways.org/index.php?title=Special%3ASearchPathways&doSearch=1&query=%22PC%28O-12%3A0%2F2%3A0%29%22	LMGP01050012	467.301			HMDB10379		LMGP01050012		7983908	PC(14:0/0:0)	http://www.lipidmaps.org/data/LMSDRecord.php?LMID=LMGP01050012	-3.41322	http://wikipathways.org/index.php?title=Special%3ASearchPathways&doSearch=1&query=%22PC%2814%3A0%2F0%3A0%29%22
945	M0	1	114.092	114.091	114.091	9.017	8.949	8.949	9.38674	0	8.97937	9730.86	NaN	9.86709	0.010115	0.010115	114.091	8.97167	44753	113.084	35608-64-1			44753				?-Caprolactam	http://metlin.scripps.edu/metabo_info.php?molid=44753	-3.85259	http://wikipathways.org/index.php?title=Special%3ASearchPathways&doSearch=1&query=%22%3F-Caprolactam%22	64638	113.084	60-12-8	C05853		64638			8146	DMPO	http://metlin.scripps.edu/metabo_info.php?molid=64638	-3.85259	http://wikipathways.org/index.php?title=Special%3ASearchPathways&doSearch=1&query=%22DMPO%22
961	M0	1	111.021	111.021	111.021	39.898	39.913	39.913	9.32817	0	9.03785	9730.36	NaN	11.1384	0.010332	0.010332	111.021	39.908	72209	110.013	74-88-4	C18448		72209			124489122	Fosetyl	http://metlin.scripps.edu/metabo_info.php?molid=72209	-0.46358	http://wikipathways.org/index.php?title=Special%3ASearchPathways&doSearch=1&query=%22Fosetyl%22	73109	110.013	85502-23-4	C19484		73109			124490156	Dimethyl hydrogen phosphite	http://metlin.scripps.edu/metabo_info.php?molid=73109	-0.46358	http://wikipathways.org/index.php?title=Special%3ASearchPathways&doSearch=1&query=%22Dimethyl+hydrogen+phosphite%22
129	M0	1	774.552	774.555	774.555	38.627	38.712	38.712	10.0737	0	8.26978	9621.53	NaN	12.4064	0.010574	0.010574	774.554	38.6837	HMDB09710	773.536			HMDB09710					PE(22:6(4Z,7Z,10Z,13Z,16Z,19Z)/P-18:1(11Z))	http://www.hmdb.ca/metabolites/HMDB09710	13.3185	http://wikipathways.org/index.php?title=Special%3ASearchPathways&doSearch=1&query=%22PE%2822%3A6%284Z%2C7Z%2C10Z%2C13Z%2C16Z%2C19Z%29%2FP-18%3A1%2811Z%29%29%22	HMDB09711	773.536			HMDB09711					PE(22:6(4Z,7Z,10Z,13Z,16Z,19Z)/P-18:1(9Z))	http://www.hmdb.ca/metabolites/HMDB09711	13.3185	http://wikipathways.org/index.php?title=Special%3ASearchPathways&doSearch=1&query=%22PE%2822%3A6%284Z%2C7Z%2C10Z%2C13Z%2C16Z%2C19Z%29%2FP-18%3A1%289Z%29%29%22
313	M0	1	401.114	401.115	401.115	14.256	14.212	14.212	9.08301	0	9.25608	9600.26	NaN	10.8131	0.010179	0.010179	401.114	14.2267	C03725	400.107		C03725					6490	S-Acetylphosphopantetheine	http://www.kegg.jp/dbget-bin/www_bget?C03725	-0.86227	http://wikipathways.org/index.php?title=Special%3ASearchPathways&doSearch=1&query=%22S-Acetylphosphopantetheine%22	66032	400.107				66032				S-Acetylphosphopantetheine	http://metlin.scripps.edu/metabo_info.php?molid=66032	-0.919754	http://wikipathways.org/index.php?title=Special%3ASearchPathways&doSearch=1&query=%22S-Acetylphosphopantetheine%22
677	M0	1	192.037	192.037	192.037	1.082	1.073	1.073	9.18372	0	9.14778	9563.87	NaN	10.9218	0.010534	0.010534	192.037	1.076	C17938	191.022		C17938					96024159	5,6-Indolequinone-2-carboxylic acid	http://www.kegg.jp/dbget-bin/www_bget?C17938	37.2191	http://wikipathways.org/index.php?title=Special%3ASearchPathways&doSearch=1&query=%225%2C6-Indolequinone-2-carboxylic+acid%22	63501	191.022				63501				5,6-Indolequinone-2-carboxylic acid	http://metlin.scripps.edu/metabo_info.php?molid=63501	37.439	http://wikipathways.org/index.php?title=Special%3ASearchPathways&doSearch=1&query=%225%2C6-Indolequinone-2-carboxylic+acid%22
629	M0	1	204.087	204.087	204.087	8.899	8.832	8.832	9.60833	0	8.7126	9513.48	NaN	10.4289	0.010242	0.010242	204.087	8.85433	63446	203.079				63446				N2-Acetyl-L-aminoadipate	http://metlin.scripps.edu/metabo_info.php?molid=63446	-1.74973	http://wikipathways.org/index.php?title=Special%3ASearchPathways&doSearch=1&query=%22N2-Acetyl-L-aminoadipate%22	C12986	203.079		C12986					583375	N2-Acetyl-L-aminoadipate	http://www.kegg.jp/dbget-bin/www_bget?C12986	-1.88268	http://wikipathways.org/index.php?title=Special%3ASearchPathways&doSearch=1&query=%22N2-Acetyl-L-aminoadipate%22
914	M0	1	121.051	121.051	121.051	36.331	36.287	36.287	8.81441	0	9.50111	9487.8	NaN	10.0031	0.009318	0.009318	121.051	36.3017	HMDB01366	120.044	120-73-0		HMDB01366	6193				Purine	http://www.hmdb.ca/metabolites/HMDB01366	-4.97042	http://wikipathways.org/index.php?title=Special%3ASearchPathways&doSearch=1&query=%22Purine%22	6193	120.044	120-73-0		HMDB01366	6193				Purine	http://metlin.scripps.edu/metabo_info.php?molid=6193	-4.98708	http://wikipathways.org/index.php?title=Special%3ASearchPathways&doSearch=1&query=%22Purine%22
166	M0	1	604.295	604.293	604.293	9.712	9.632	9.632	9.05478	0	9.25663	9468.3	NaN	10.3453	0.007773	0.007773	604.294	9.65867	C11365	603.282		C11365					13539	CPT-11 carboxylate form	http://www.kegg.jp/dbget-bin/www_bget?C11365	6.86081	http://wikipathways.org/index.php?title=Special%3ASearchPathways&doSearch=1&query=%22CPT-11+carboxylate+form%22	4034	603.362	104-31-4			4034				benzonatate (2,5,8,11,14,17,20,23,26-Nonaoxaoctacosan-28-yl p-(butylamino)-benzoate	http://metlin.scripps.edu/metabo_info.php?molid=4034	-125.671	http://wikipathways.org/index.php?title=Special%3ASearchPathways&doSearch=1&query=%22benzonatate+%282%2C5%2C8%2C11%2C14%2C17%2C20%2C23%2C26-Nonaoxaoctacosan-28-yl+p-%28butylamino%29-benzoate%22
454	M0	1	276.12	276.119	276.119	1.67	1.662	1.662	9.10803	0	9.17219	9321.81	NaN	10.0046	0.011152	0.011152	276.119	1.66467	C05283	275.112		C05283					7670	(5-L-Glutamyl)-L-glutamine	http://www.kegg.jp/dbget-bin/www_bget?C05283	-1.39701	http://wikipathways.org/index.php?title=Special%3ASearchPathways&doSearch=1&query=%22%285-L-Glutamyl%29-L-glutamine%22	C18048	275.112		C18048					96024268	N-Succinyl-L-citrulline	http://www.kegg.jp/dbget-bin/www_bget?C18048	-1.39701	http://wikipathways.org/index.php?title=Special%3ASearchPathways&doSearch=1&query=%22N-Succinyl-L-citrulline%22
457	M0	1	273.037	273.037	273.037	1.635	1.626	1.626	9.17599	0	9.09393	9273.89	NaN	9.19255	0.009143	0.009143	273.037	1.629	43515	272.032	81-61-8			43515				QUINALIZARIN	http://metlin.scripps.edu/metabo_info.php?molid=43515	-11.0526	http://wikipathways.org/index.php?title=Special%3ASearchPathways&doSearch=1&query=%22QUINALIZARIN%22	64538	272.047	957-68-6	C07756		64538			9958	7-Aminocephalosporanic acid	http://metlin.scripps.edu/metabo_info.php?molid=64538	-64.734	http://wikipathways.org/index.php?title=Special%3ASearchPathways&doSearch=1&query=%227-Aminocephalosporanic+acid%22
749	M0	1	180.159	180.159	180.159	18.059	18.085	18.085	8.83509	0	9.42016	9206.16	NaN	8.46836	0.010073	0.010073	180.159	18.0763	43325	179.167				43325				Rimantadine	http://metlin.scripps.edu/metabo_info.php?molid=43325	-89.8452	http://wikipathways.org/index.php?title=Special%3ASearchPathways&doSearch=1&query=%22Rimantadine%22	43474	179.167	59-47-2			43474				MEMANTINE	http://metlin.scripps.edu/metabo_info.php?molid=43474	-89.8452	http://wikipathways.org/index.php?title=Special%3ASearchPathways&doSearch=1&query=%22MEMANTINE%22
860	M0	1	137.046	137.046	137.046	9.464	9.408	9.408	9.05733	0	9.19303	9183.63	NaN	8.85884	0.009445	0.009445	137.046	9.42667	C00262	136.038	68-94-0	C00262	HMDB00157	83			3560	Hypoxanthine;	http://www.kegg.jp/dbget-bin/www_bget?C00262	-1.56328	http://wikipathways.org/index.php?title=Special%3ASearchPathways&doSearch=1&query=%22Hypoxanthine%3B%22	83	136.039	68-94-0	C00262	HMDB00157	83			3560	Hypoxanthine	http://metlin.scripps.edu/metabo_info.php?molid=83	-1.64414	http://wikipathways.org/index.php?title=Special%3ASearchPathways&doSearch=1&query=%22Hypoxanthine%22
1075	M0	1	83.0556	83.0508	83.0508	5.45	5.735	5.735	9.31776	0	8.92466	9147.26	NaN	10.7967	0.008864	0.008864	83.0524	5.64	HMDB13749	82.0419	534-22-5		HMDB13749					2-Methylfuran	http://www.hmdb.ca/metabolites/HMDB13749	33.6414	http://wikipathways.org/index.php?title=Special%3ASearchPathways&doSearch=1&query=%222-Methylfuran%22	66749	82.0531	32157-29-2	C08389		66749			10585	Fomepizole	http://metlin.scripps.edu/metabo_info.php?molid=66749	-103.299	http://wikipathways.org/index.php?title=Special%3ASearchPathways&doSearch=1&query=%22Fomepizole%22
770	M0	1	171.148	171.148	171.148	19.742	19.793	19.793	8.94338	0	9.29558	9131.47	NaN	9.82164	0.011147	0.011147	171.148	19.776	34500	170.142	576-15-8			34500				3-Acrylamidopropyl trimethylammonium	http://metlin.scripps.edu/metabo_info.php?molid=34500	-10.5441	http://wikipathways.org/index.php?title=Special%3ASearchPathways&doSearch=1&query=%223-Acrylamidopropyl+trimethylammonium%22	C03092	170.131		C03092			LMPR0102090065		5990	6-endo-Hydroxycineole	http://www.kegg.jp/dbget-bin/www_bget?C03092	55.3633	http://wikipathways.org/index.php?title=Special%3ASearchPathways&doSearch=1&query=%226-endo-Hydroxycineole%22
333	M0	1	372.547	372.547	372.547	7.957	7.89	7.89	9.12439	0	9.1121	9120.18	NaN	11.9765	0.008656	0.008656	372.547	7.91233	45759	371.384				45759				Lignoceric acid(d3)	http://metlin.scripps.edu/metabo_info.php?molid=45759	416.598	http://wikipathways.org/index.php?title=Special%3ASearchPathways&doSearch=1&query=%22Lignoceric+acid%28d3%29%22	LMFA01010051	371.384					LMFA01010051		85291232	Lignoceric acid(d3)	http://www.lipidmaps.org/data/LMSDRecord.php?LMID=LMFA01010051	417.447	http://wikipathways.org/index.php?title=Special%3ASearchPathways&doSearch=1&query=%22Lignoceric+acid%28d3%29%22
507	M0	1	251.167	251.168	251.168	26.606	26.598	26.598	8.95127	0	9.26986	9050.42	NaN	10.6393	0.007076	0.007076	251.168	26.6007	C05318	250.16		C05318					7700	cis-N-Methyl-(S)-7,8,13,14-tetrahydroprotoberberine	http://www.kegg.jp/dbget-bin/www_bget?C05318	0.445049	http://wikipathways.org/index.php?title=Special%3ASearchPathways&doSearch=1&query=%22cis-N-Methyl-%28S%29-7%2C8%2C13%2C14-tetrahydroprotoberberine%22	C07020	250.157	25812-30-0	C07020		3023			9232	Gemfibrozil	http://www.kegg.jp/dbget-bin/www_bget?C07020	11.2383	http://wikipathways.org/index.php?title=Special%3ASearchPathways&doSearch=1&query=%22Gemfibrozil%22
218	M0	1	493.108	493.108	493.108	11.407	11.398	11.398	8.92693	0	9.26526	8920.4	NaN	10.3099	0.011477	0.011477	493.108	11.401	72662	492.104	6373-74-6	C19370		72662			124490042	Triflusulfuron-methyl	http://metlin.scripps.edu/metabo_info.php?molid=72662	-7.23154	http://wikipathways.org/index.php?title=Special%3ASearchPathways&doSearch=1&query=%22Triflusulfuron-methyl%22	C18901	492.104	126535-15-7	C18901		72623			124489573	Triflusulfuron-methyl	http://www.kegg.jp/dbget-bin/www_bget?C18901	-7.25592	http://wikipathways.org/index.php?title=Special%3ASearchPathways&doSearch=1&query=%22Triflusulfuron-methyl%22
376	M0	1	340.026	340.028	340.028	30.103	30.118	30.118	8.99394	0	9.19016	8884.38	NaN	9.25274	0.010634	0.010634	340.027	30.113	72677	339.02	70193-21-4	C18916		72677			124489588	Trichlamide	http://metlin.scripps.edu/metabo_info.php?molid=72677	-1.28311	http://wikipathways.org/index.php?title=Special%3ASearchPathways&doSearch=1&query=%22Trichlamide%22	C18916	339.02	70193-21-4	C18916		72677			124489588	Trichlamide	http://www.kegg.jp/dbget-bin/www_bget?C18916	-1.35095	http://wikipathways.org/index.php?title=Special%3ASearchPathways&doSearch=1&query=%22Trichlamide%22
784	M0	1	166.069	166.07	166.07	4.461	4.511	4.511	9.00463	0	9.17307	8855.98	NaN	9.8122	0.009122	0.009122	166.07	4.49433	3778	165.065	1125-39-9		HMDB13141	3778				1-Methylguanine	http://metlin.scripps.edu/metabo_info.php?molid=3778	-20.4849	http://wikipathways.org/index.php?title=Special%3ASearchPathways&doSearch=1&query=%221-Methylguanine%22	58012	165.065	13231-00-0		HMDB01182	58012				7-Methylguanine	http://metlin.scripps.edu/metabo_info.php?molid=58012	-20.4849	http://wikipathways.org/index.php?title=Special%3ASearchPathways&doSearch=1&query=%227-Methylguanine%22
934	M0	1	116.054	116.053	116.053	34.494	34.533	34.533	8.83717	0	9.32706	8796.56	NaN	11.3305	0.010641	0.010641	116.054	34.52	C00148	115.063	147-85-3	C00148	HMDB00162	29			3448	L-Proline;	http://www.kegg.jp/dbget-bin/www_bget?C00148	-152.273	http://wikipathways.org/index.php?title=Special%3ASearchPathways&doSearch=1&query=%22L-Proline%3B%22	C00763	115.063	344-25-2	C00763	HMDB03411	58138			4025	D-Proline	http://www.kegg.jp/dbget-bin/www_bget?C00763	-152.273	http://wikipathways.org/index.php?title=Special%3ASearchPathways&doSearch=1&query=%22D-Proline%22
1019	M0	1	90.0552	90.0553	90.0553	1.859	1.85	1.85	9.12023	0	9.04145	8785.39	NaN	9.09834	0.010737	0.010737	90.0553	1.853	HMDB00056	89.0477	107-95-9	C00099	HMDB00056	36			3399	Beta-Alanine	http://www.hmdb.ca/metabolites/HMDB00056	-2.48144	http://wikipathways.org/index.php?title=Special%3ASearchPathways&doSearch=1&query=%22Beta-Alanine%22	HMDB00161	89.0477	56-41-7	C00041	HMDB00161	11			3343	L-Alanine	http://www.hmdb.ca/metabolites/HMDB00161	-2.48144	http://wikipathways.org/index.php?title=Special%3ASearchPathways&doSearch=1&query=%22L-Alanine%22
381	M0	1	333.054	333.056	333.056	8.016	7.96	7.96	8.69992	0	9.43197	8655.47	NaN	12.534	0.009368	0.009368	333.056	7.97867	58454	332.052	3393-18-8		HMDB06555	58454				dIMP	http://metlin.scripps.edu/metabo_info.php?molid=58454	-13.0582	http://wikipathways.org/index.php?title=Special%3ASearchPathways&doSearch=1&query=%22dIMP%22	66306	332.052				66306				Purine mononucleotide	http://metlin.scripps.edu/metabo_info.php?molid=66306	-13.0582	http://wikipathways.org/index.php?title=Special%3ASearchPathways&doSearch=1&query=%22Purine+mononucleotide%22
240	M0	1	463.639	463.642	463.642	10.324	10.256	10.256	9.01117	0	9.11885	8647.37	NaN	9.10406	0.00958	0.00958	463.641	10.2787
430	M0	1	294.155	294.155	294.155	5.285	5.358	5.358	9.06934	0	9.05248	8611.97	NaN	9.45997	0.010133	0.010133	294.155	5.33367	C07325	293.153	99614-02-5	C07325	HMDB05035	1646			9533	Ondansetron	http://www.kegg.jp/dbget-bin/www_bget?C07325	-18.9844	http://wikipathways.org/index.php?title=Special%3ASearchPathways&doSearch=1&query=%22Ondansetron%22	HMDB05035	293.153	99614-02-5	C07325	HMDB05035	1646			9533	Ondansetron	http://www.hmdb.ca/metabolites/HMDB05035	-18.9912	http://wikipathways.org/index.php?title=Special%3ASearchPathways&doSearch=1&query=%22Ondansetron%22
1030	M0	1	89.5073	89.5071	89.5071	11.89	11.869	11.869	9.1755	0	8.93299	8554.76	NaN	11.3251	0.010319	0.010319	89.5071	11.876
763	M0	1	174.024	174.024	174.024	1.046	1.049	1.049	9.16185	0	8.91643	8426.52	NaN	7.61294	0.009514	0.009514	174.024	1.048	C06333	173.015	88-21-1	C06333		66368			8569	2-Aminobenzenesulfonate;	http://www.kegg.jp/dbget-bin/www_bget?C06333	7.36161	http://wikipathways.org/index.php?title=Special%3ASearchPathways&doSearch=1&query=%222-Aminobenzenesulfonate%3B%22	C06334	173.015	121-47-1	C06334		66369			8570	Metanilic acid;	http://www.kegg.jp/dbget-bin/www_bget?C06334	7.36161	http://wikipathways.org/index.php?title=Special%3ASearchPathways&doSearch=1&query=%22Metanilic+acid%3B%22
679	M0	1	191.077	191.077	191.077	1.282	1.285	1.285	9.04992	0	9.02765	8423.56	NaN	9.53288	0.011417	0.011417	191.077	1.284	C17220	190.066		C17220					96023628	2-Oxo-7-methylthioheptanoic acid;	http://www.kegg.jp/dbget-bin/www_bget?C17220	13.8566	http://wikipathways.org/index.php?title=Special%3ASearchPathways&doSearch=1&query=%222-Oxo-7-methylthioheptanoic+acid%3B%22	64499	190.066				64499				2-Oxo-7-methylthioheptanoic acid	http://metlin.scripps.edu/metabo_info.php?molid=64499	14.0407	http://wikipathways.org/index.php?title=Special%3ASearchPathways&doSearch=1&query=%222-Oxo-7-methylthioheptanoic+acid%22
660	M0	1	199.144	199.144	199.144	9.029	8.961	8.961	9.27892	0	8.7892	8383.83	NaN	12.0531	0.009163	0.009163	199.144	8.98367	C06185	198.137	20084-93-9	C06185		64427			8436	Slaframine;	http://www.kegg.jp/dbget-bin/www_bget?C06185	-5.01505	http://wikipathways.org/index.php?title=Special%3ASearchPathways&doSearch=1&query=%22Slaframine%3B%22	64439	198.137	481-37-8	C10858	HMDB06548	64439			13041	Slaframine	http://metlin.scripps.edu/metabo_info.php?molid=64439	-5.15637	http://wikipathways.org/index.php?title=Special%3ASearchPathways&doSearch=1&query=%22Slaframine%22
452	M0	1	278.064	278.064	278.064	1.741	1.732	1.732	9.03612	0	9.03011	8375.91	NaN	10.7848	0.010559	0.010559	278.064	1.735	2816	277.059	6349-98-0			2816				2-Phthalimidoglutaric acid	http://metlin.scripps.edu/metabo_info.php?molid=2816	-9.31331	http://wikipathways.org/index.php?title=Special%3ASearchPathways&doSearch=1&query=%222-Phthalimidoglutaric+acid%22	C08249	277.059		C08249					10448	Pyrimidine 5'-deoxynucleotide	http://www.kegg.jp/dbget-bin/www_bget?C08249	-10.2553	http://wikipathways.org/index.php?title=Special%3ASearchPathways&doSearch=1&query=%22Pyrimidine+5%27-deoxynucleotide%22
145	M0	1	666.133	666.13	666.13	10.606	10.55	10.55	9.05665	0	9.00413	8353.12	NaN	10.3032	0.010366	0.010366	666.131	10.5687	HMDB01487	665.125	58-68-4	C00004	HMDB01487	3687			3306	NADH	http://www.hmdb.ca/metabolites/HMDB01487	-2.09936	http://wikipathways.org/index.php?title=Special%3ASearchPathways&doSearch=1&query=%22NADH%22	3687	665.125	58-68-4	C00004	HMDB01487	3687			3306	NADH	http://metlin.scripps.edu/metabo_info.php?molid=3687	-2.13394	http://wikipathways.org/index.php?title=Special%3ASearchPathways&doSearch=1&query=%22NADH%22
335	M0	1	368.021	368.022	368.022	30.103	30.118	30.118	8.91289	0	9.12634	8263.58	NaN	9.14019	0.009509	0.009509	368.022	30.113	70449	367.017				70449				3-[(2,6-Dichlorobenzylidene)amino]-6H-dibenzo[b,d]pyran-6-one	http://metlin.scripps.edu/metabo_info.php?molid=70449	-7.27033	http://wikipathways.org/index.php?title=Special%3ASearchPathways&doSearch=1&query=%223-%5B%282%2C6-Dichlorobenzylidene%29amino%5D-6H-dibenzo%5Bb%2Cd%5Dpyran-6-one%22	70450	367.017				70450				3-[(2,4-Dichlorobenzylidene)amino]-6H-dibenzo[b,d]pyran-6-one	http://metlin.scripps.edu/metabo_info.php?molid=70450	-7.27033	http://wikipathways.org/index.php?title=Special%3ASearchPathways&doSearch=1&query=%223-%5B%282%2C4-Dichlorobenzylidene%29amino%5D-6H-dibenzo%5Bb%2Cd%5Dpyran-6-one%22
369	M0	1	347.242	347.242	347.242	34.695	34.686	34.686	8.84293	0	9.18836	8230.88	NaN	11.1609	0.011123	0.011123	347.242	34.689	LMFA01040012	346.236					LMFA01040012	DFA8020	7850068	-	http://www.lipidmaps.org/data/LMSDRecord.php?LMID=LMFA01040012	-3.49666	http://wikipathways.org/index.php?title=Special%3ASearchPathways&doSearch=1&query=%22-%22	LMFA01050123	346.236					LMFA01050123	DFA8021	7850220	-	http://www.lipidmaps.org/data/LMSDRecord.php?LMID=LMFA01050123	-3.49666	http://wikipathways.org/index.php?title=Special%3ASearchPathways&doSearch=1&query=%22-%22
1038	M0	1	88.51	88.5109	88.5109	1.035	1.026	1.026	9.13717	0	8.88568	8196.16	NaN	10.8971	0.009216	0.009216	88.5106	1.029
494	M0	1	258.9	258.898	258.898	1.235	1.238	1.238	9.05027	0	8.96856	8179.71	NaN	9.76906	0.009381	0.009381	258.899	1.237	HMDB12282	257.91	10380-08-2		HMDB12282	62912				PPPi	http://www.hmdb.ca/metabolites/HMDB12282	-71.9916	http://wikipathways.org/index.php?title=Special%3ASearchPathways&doSearch=1&query=%22PPPi%22	62912	257.91	10380-08-2		HMDB12282	62912				PPPi	http://metlin.scripps.edu/metabo_info.php?molid=62912	-72.0304	http://wikipathways.org/index.php?title=Special%3ASearchPathways&doSearch=1&query=%22PPPi%22
150	M0	1	649.077	649.078	649.078	2.742	2.733	2.733	9.0764	0	8.94004	8169.96	NaN	9.4343	0.008337	0.008337	649.078	2.736	64651	648.086	96027-74-6			64651				Caylin-1	http://metlin.scripps.edu/metabo_info.php?molid=64651	-25.0383	http://wikipathways.org/index.php?title=Special%3ASearchPathways&doSearch=1&query=%22Caylin-1%22	LMPK12111025	648.205					LMPK12111025		85294688	Embigenin 2''-(2'''-acetylrhamnoside)	http://www.lipidmaps.org/data/LMSDRecord.php?LMID=LMPK12111025	-208.445	http://wikipathways.org/index.php?title=Special%3ASearchPathways&doSearch=1&query=%22Embigenin+2%27%27-%282%27%27%27-acetylrhamnoside%29%22
130	M0	1	752.073	752.072	752.072	2.718	2.721	2.721	9.03425	0	8.96252	8090.01	NaN	8.90737	0.009519	0.009519	752.072	2.72
259	M0	1	454.292	454.292	454.292	35.083	35.051	35.051	8.82829	0	9.15015	8016.2	NaN	10.6963	0.010978	0.010978	454.292	35.0617	40776	453.286				40776				PE(16:0/0:0)	http://metlin.scripps.edu/metabo_info.php?molid=40776	-2.13552	http://wikipathways.org/index.php?title=Special%3ASearchPathways&doSearch=1&query=%22PE%2816%3A0%2F0%3A0%29%22	LMGP01050001	453.286					LMGP01050001		4266272	PC(13:0/0:0)	http://www.lipidmaps.org/data/LMSDRecord.php?LMID=LMGP01050001	-2.13993	http://wikipathways.org/index.php?title=Special%3ASearchPathways&doSearch=1&query=%22PC%2813%3A0%2F0%3A0%29%22
905	M0	1	124.036	124.037	124.037	1.129	1.12	1.12	9.06609	0	8.90804	7998.95	NaN	10.8391	0.008792	0.008792	124.037	1.123	C00253	123.032	59-67-6	C00253	HMDB01488	240			3552	Nicotinate;	http://www.kegg.jp/dbget-bin/www_bget?C00253	-26.6597	http://wikipathways.org/index.php?title=Special%3ASearchPathways&doSearch=1&query=%22Nicotinate%3B%22	C06813	123.032	98-95-3	C06813					9032	Nitrobenzene;	http://www.kegg.jp/dbget-bin/www_bget?C06813	-26.6597	http://wikipathways.org/index.php?title=Special%3ASearchPathways&doSearch=1&query=%22Nitrobenzene%3B%22
1074	M0	1	83.0549	83.0518	83.0518	6.839	6.536	6.536	9.40307	0	8.56704	7982.85	NaN	10.996	0.008937	0.008937	83.0528	6.637	HMDB13749	82.0419	534-22-5		HMDB13749					2-Methylfuran	http://www.hmdb.ca/metabolites/HMDB13749	38.3223	http://wikipathways.org/index.php?title=Special%3ASearchPathways&doSearch=1&query=%222-Methylfuran%22	66749	82.0531	32157-29-2	C08389		66749			10585	Fomepizole	http://metlin.scripps.edu/metabo_info.php?molid=66749	-98.6187	http://wikipathways.org/index.php?title=Special%3ASearchPathways&doSearch=1&query=%22Fomepizole%22
685	M0	1	187.008	187.008	187.008	1.835	1.826	1.826	8.97918	0	8.97972	7938.25	NaN	8.986	0.009044	0.009044	187.008	1.829	C06679	185.999		C06679					8904	4-Sulfobenzaldehyde;	http://www.kegg.jp/dbget-bin/www_bget?C06679	6.92299	http://wikipathways.org/index.php?title=Special%3ASearchPathways&doSearch=1&query=%224-Sulfobenzaldehyde%3B%22	66490	185.999				66490				4-Sulfobenzaldehyde	http://metlin.scripps.edu/metabo_info.php?molid=66490	7.03589	http://wikipathways.org/index.php?title=Special%3ASearchPathways&doSearch=1&query=%224-Sulfobenzaldehyde%22
111	M0	1	922.009	922.008	922.008	2.353	2.368	2.368	8.78032	0	9.15517	7845.92	NaN	9.98004	0.01035	0.01035	922.008	2.363	69814	921.157				69814				2-Naphthoyl-CoA	http://metlin.scripps.edu/metabo_info.php?molid=69814	-170.001	http://wikipathways.org/index.php?title=Special%3ASearchPathways&doSearch=1&query=%222-Naphthoyl-CoA%22	C14120	921.157		C14120					854356	2-Naphthoyl-CoA	http://www.kegg.jp/dbget-bin/www_bget?C14120	-170.03	http://wikipathways.org/index.php?title=Special%3ASearchPathways&doSearch=1&query=%222-Naphthoyl-CoA%22
883	M0	1	130.05	130.05	130.05	4.072	4.11	4.11	8.93376	0	8.97895	7757.01	NaN	10.9187	0.010082	0.010082	130.05	4.09733	HMDB00267	129.043	98-79-3	C01879	HMDB00267	3251			4992	Pyroglutamic acid	http://www.hmdb.ca/metabolites/HMDB00267	-4.8227	http://wikipathways.org/index.php?title=Special%3ASearchPathways&doSearch=1&query=%22Pyroglutamic+acid%22	HMDB00805	129.043	4042-36-8	C02237	HMDB00805	63630			5301	Pyrrolidonecarboxylic acid	http://www.hmdb.ca/metabolites/HMDB00805	-4.8227	http://wikipathways.org/index.php?title=Special%3ASearchPathways&doSearch=1&query=%22Pyrrolidonecarboxylic+acid%22
134	M0	1	739.183	739.18	739.18	3.166	3.192	3.192	8.91378	0	8.9953	7742.95	NaN	9.73921	0.009706	0.009706	739.181	3.18333	LMPK12112585	738.201					LMPK12112585		85296248	Kaempferol 7-methyl ether 3-[3-hydroxy-3-methylglutaryl-(1->6)]-[apiosyl-(1->2)-galactoside]	http://www.lipidmaps.org/data/LMSDRecord.php?LMID=LMPK12112585	-37.3358	http://wikipathways.org/index.php?title=Special%3ASearchPathways&doSearch=1&query=%22Kaempferol+7-methyl+ether+3-%5B3-hydroxy-3-methylglutaryl-%281-%3E6%29%5D-%5Bapiosyl-%281-%3E2%29-galactoside%5D%22	47156	738.201				47156				Malvidin 3-glucoside-5-(6''-malonylglucoside)	http://metlin.scripps.edu/metabo_info.php?molid=47156	-37.4496	http://wikipathways.org/index.php?title=Special%3ASearchPathways&doSearch=1&query=%22Malvidin+3-glucoside-5-%286%27%27-malonylglucoside%29%22
1004	M0	1	98.9846	98.9845	98.9845	2.341	2.344	2.344	9.0279	0	8.87664	7725.43	NaN	9.24198	0.0119	0.0119	98.9845	2.343	3231	97.9769	7664-38-2	C00009	HMDB02142	3231			3311	Phosphoric acid	http://metlin.scripps.edu/metabo_info.php?molid=3231	-2.09811	http://wikipathways.org/index.php?title=Special%3ASearchPathways&doSearch=1&query=%22Phosphoric+acid%22	HMDB02142	97.9769	7664-38-2	C00009	HMDB02142	3231			3311	Phosphoric acid	http://www.hmdb.ca/metabolites/HMDB02142	-2.09811	http://wikipathways.org/index.php?title=Special%3ASearchPathways&doSearch=1&query=%22Phosphoric+acid%22
904	M0	1	125.071	125.062	125.062	9.912	9.856	9.856	8.87683	0	9.01516	7677.09	NaN	9.78938	0.01032	0.01032	125.065	9.87467	4157	124.052	623-05-2	C17467	HMDB11724	4157			96023815	p-Methylolphenol	http://metlin.scripps.edu/metabo_info.php?molid=4157	40.8537	http://wikipathways.org/index.php?title=Special%3ASearchPathways&doSearch=1&query=%22p-Methylolphenol%22	45787	124.052				45787				trans,trans-hepta-2,4,6-trienoic acid	http://metlin.scripps.edu/metabo_info.php?molid=45787	40.8537	http://wikipathways.org/index.php?title=Special%3ASearchPathways&doSearch=1&query=%22trans%2Ctrans-hepta-2%2C4%2C6-trienoic+acid%22
382	M0	1	332.329	332.329	332.329	32.293	32.331	32.331	8.87007	0	9.01852	7664.04	NaN	9.23113	0.010143	0.010143	332.329	32.3183	LMFA08020006	331.288					LMFA08020006	XPR7020	7850528	N-ethyl arachidonoyl amine	http://www.lipidmaps.org/data/LMSDRecord.php?LMID=LMFA08020006	102.736	http://wikipathways.org/index.php?title=Special%3ASearchPathways&doSearch=1&query=%22N-ethyl+arachidonoyl+amine%22	LMFA08020023	331.288					LMFA08020023	XPR7037	7850545	N,N-dimethyl arachidonoyl amine	http://www.lipidmaps.org/data/LMSDRecord.php?LMID=LMFA08020023	102.736	http://wikipathways.org/index.php?title=Special%3ASearchPathways&doSearch=1&query=%22N%2CN-dimethyl+arachidonoyl+amine%22
288	M0	1	422.144	422.146	422.146	9.7	9.632	9.632	8.93276	0	8.94543	7624.3	NaN	10.2446	0.011028	0.011028	422.145	9.65467	15727	421.142				15727				Cys Asn Trp	http://metlin.scripps.edu/metabo_info.php?molid=15727	-11.2955	http://wikipathways.org/index.php?title=Special%3ASearchPathways&doSearch=1&query=%22Cys+Asn+Trp%22	16815	421.142				16815				Asn Cys Trp	http://metlin.scripps.edu/metabo_info.php?molid=16815	-11.2955	http://wikipathways.org/index.php?title=Special%3ASearchPathways&doSearch=1&query=%22Asn+Cys+Trp%22
230	M0	1	476.214	476.215	476.215	9.806	9.738	9.738	8.85517	0	9.01784	7604.56	NaN	10.5206	0.007952	0.007952	476.215	9.76067	17431	475.211				17431				Phe Phe Tyr	http://metlin.scripps.edu/metabo_info.php?molid=17431	-8.00697	http://wikipathways.org/index.php?title=Special%3ASearchPathways&doSearch=1&query=%22Phe+Phe+Tyr%22	23093	475.211				23093				Phe Tyr Phe	http://metlin.scripps.edu/metabo_info.php?molid=23093	-8.00697	http://wikipathways.org/index.php?title=Special%3ASearchPathways&doSearch=1&query=%22Phe+Tyr+Phe%22
1089	M0	1	81.5207	81.5211	81.5211	9.358	9.279	9.279	8.94275	0	8.91008	7528.21	NaN	8.8778	0.010605	0.010605	81.521	9.30533
270	M0	1	441.154	441.155	441.155	10.171	10.127	10.127	8.79614	0	9.05182	7509.92	NaN	10.3511	0.011654	0.011654	441.154	10.1417	LMPK12060050	440.147					LMPK12060050		85293293	(+)-12a-Hydroxyerythynone	http://www.lipidmaps.org/data/LMSDRecord.php?LMID=LMPK12060050	-1.34046	http://wikipathways.org/index.php?title=Special%3ASearchPathways&doSearch=1&query=%22%28%2B%29-12a-Hydroxyerythynone%22	LMPK12113228	440.147					LMPK12113228		85296891	-	http://www.lipidmaps.org/data/LMSDRecord.php?LMID=LMPK12113228	-1.34046	http://wikipathways.org/index.php?title=Special%3ASearchPathways&doSearch=1&query=%22-%22
1009	M0	1	98.5135	98.5124	98.5124	0.999	0.979	0.979	9.03926	0	8.80114	7481.6	NaN	11.1671	0.010213	0.010213	98.5128	0.985667
909	M0	1	122.964	122.964	122.964	0.175	0.178	0.178	9.13806	0	8.689	7431.85	NaN	11.0704	0.008993	0.008993	122.964	0.177	HMDB12216	121.971	55094-22-9		HMDB12216	62846				Dimethylarsinous acid	http://www.hmdb.ca/metabolites/HMDB12216	-123.223	http://wikipathways.org/index.php?title=Special%3ASearchPathways&doSearch=1&query=%22Dimethylarsinous+acid%22	62863	121.971	496-93-5	C08270	HMDB12251	62863			10469	Dimethylarsinous acid	http://metlin.scripps.edu/metabo_info.php?molid=62863	-123.248	http://wikipathways.org/index.php?title=Special%3ASearchPathways&doSearch=1&query=%22Dimethylarsinous+acid%22
877	M0	1	132.002	132.004	132.004	1.258	1.238	1.238	8.92037	0	8.84803	7217.05	NaN	11.4633	0.010012	0.010012	132.003	1.24467	LMFA01170110	131.022	79067-61-1		HMDB01131		LMFA01170110		85291439	Iminoaspartic acid	http://www.lipidmaps.org/data/LMSDRecord.php?LMID=LMFA01170110	-200.722	http://wikipathways.org/index.php?title=Special%3ASearchPathways&doSearch=1&query=%22Iminoaspartic+acid%22	HMDB01131	131.022	79067-61-1		HMDB01131		LMFA01170110		85291439	Iminoaspartic acid	http://www.hmdb.ca/metabolites/HMDB01131	-200.837	http://wikipathways.org/index.php?title=Special%3ASearchPathways&doSearch=1&query=%22Iminoaspartic+acid%22
237	M0	1	468.019	468.019	468.019	2.471	2.509	2.509	9.06473	0	8.7035	7216.42	NaN	8.76338	0.008472	0.008472	468.019	2.49633	3574	466.99	2056-98-6	C00458	HMDB00998	3574			3742	Deoxycytidine triphosphate (dCTP)	http://metlin.scripps.edu/metabo_info.php?molid=3574	45.4735	http://wikipathways.org/index.php?title=Special%3ASearchPathways&doSearch=1&query=%22Deoxycytidine+triphosphate+%28dCTP%29%22	C00458	466.99	2056-98-6	C00458	HMDB00998	3574			3742	dCTP;	http://www.kegg.jp/dbget-bin/www_bget?C00458	45.4864	http://wikipathways.org/index.php?title=Special%3ASearchPathways&doSearch=1&query=%22dCTP%3B%22
578	M0	1	220.118	220.119	220.119	10.618	10.598	10.598	8.66907	0	9.07554	7131.7	NaN	11.3568	0.009236	0.009236	220.119	10.6047	C00864	219.111	79-83-4	C00864	HMDB00210				4121	Pantothenate;	http://www.kegg.jp/dbget-bin/www_bget?C00864	0.441177	http://wikipathways.org/index.php?title=Special%3ASearchPathways&doSearch=1&query=%22Pantothenate%3B%22	241	219.111	137-08-6	C12276		241			14420	Pantothenic Acid	http://metlin.scripps.edu/metabo_info.php?molid=241	0.559839	http://wikipathways.org/index.php?title=Special%3ASearchPathways&doSearch=1&query=%22Pantothenic+Acid%22
490	M0	1	261.053	261.052	261.052	30.103	30.13	30.13	8.41729	0	9.28703	6989.47	NaN	10.2929	0.010049	0.010049	261.052	30.121	C07320	260.051	40828-46-4	C07320					9528	Suprofen	http://www.kegg.jp/dbget-bin/www_bget?C07320	-24.6144	http://wikipathways.org/index.php?title=Special%3ASearchPathways&doSearch=1&query=%22Suprofen%22	43341	260.051				43341				Suprofen	http://metlin.scripps.edu/metabo_info.php?molid=43341	-24.6606	http://wikipathways.org/index.php?title=Special%3ASearchPathways&doSearch=1&query=%22Suprofen%22
307	M0	1	405.009	405.01	405.01	3.754	3.793	3.793	8.9153	0	8.78434	6973.12	NaN	8.51244	0.011497	0.011497	405.01	3.78	HMDB00295	404.002	58-98-0	C00015	HMDB00295	97			3317	Uridine 5'-diphosphate	http://www.hmdb.ca/metabolites/HMDB00295	-0.937289	http://wikipathways.org/index.php?title=Special%3ASearchPathways&doSearch=1&query=%22Uridine+5%27-diphosphate%22	C00015	404.002	58-98-0	C00015	HMDB00295	97			3317	UDP;	http://www.kegg.jp/dbget-bin/www_bget?C00015	-0.944714	http://wikipathways.org/index.php?title=Special%3ASearchPathways&doSearch=1&query=%22UDP%3B%22
147	M0	1	659.51	659.507	659.507	36.249	35.9103	35.9103	7.54856	0	10.1509	6972.49	NaN	9.55645	0.010736	0.010736	659.508	36.0232	LMGP10020081	658.494					LMGP10020081		123067222	PA(O-16:0/18:2(9Z,12Z))	http://www.lipidmaps.org/data/LMSDRecord.php?LMID=LMGP10020081	9.56729	http://wikipathways.org/index.php?title=Special%3ASearchPathways&doSearch=1&query=%22PA%28O-16%3A0%2F18%3A2%289Z%2C12Z%29%29%22	LMGP10030035	658.494					LMGP10030035		123067270	PA(P-18:0/16:1(9Z))	http://www.lipidmaps.org/data/LMSDRecord.php?LMID=LMGP10030035	9.56729	http://wikipathways.org/index.php?title=Special%3ASearchPathways&doSearch=1&query=%22PA%28P-18%3A0%2F16%3A1%289Z%29%29%22
427	M0	1	295.17	295.169	295.169	1.67	1.685	1.685	8.91604	0	8.77358	6938.27	NaN	10.0104	0.009876	0.009876	295.169	1.68	23691	294.158				23691				Ile Tyr	http://metlin.scripps.edu/metabo_info.php?molid=23691	11.5811	http://wikipathways.org/index.php?title=Special%3ASearchPathways&doSearch=1&query=%22Ile+Tyr%22	23905	294.158				23905				Tyr Ile	http://metlin.scripps.edu/metabo_info.php?molid=23905	11.5811	http://wikipathways.org/index.php?title=Special%3ASearchPathways&doSearch=1&query=%22Tyr+Ile%22
219	M0	1	492.882	492.883	492.883	1.188	1.179	1.179	8.95426	0	8.73515	6937.56	NaN	11.7238	0.008579	0.008579	492.883	1.182	LMPK12113030	491.967					LMPK12113030		85296693	Patuletin 3,3'-di-O-sulfate	http://www.lipidmaps.org/data/LMSDRecord.php?LMID=LMPK12113030	-186.966	http://wikipathways.org/index.php?title=Special%3ASearchPathways&doSearch=1&query=%22Patuletin+3%2C3%27-di-O-sulfate%22	51442	491.967				51442				Patuletin 3,3'-di-O-sulfate	http://metlin.scripps.edu/metabo_info.php?molid=51442	-187.09	http://wikipathways.org/index.php?title=Special%3ASearchPathways&doSearch=1&query=%22Patuletin+3%2C3%27-di-O-sulfate%22
438	M0	1	289.139	289.139	289.139	6.486	6.571	6.571	8.70272	0	8.96434	6860.46	NaN	10.4791	0.00848	0.00848	289.139	6.54267	C17720	288.126	51484-40-3	C17720		71853			96024050	Difenpiramide	http://www.kegg.jp/dbget-bin/www_bget?C17720	16.31	http://wikipathways.org/index.php?title=Special%3ASearchPathways&doSearch=1&query=%22Difenpiramide%22	71878	288.126	61854-36-2	C17786		71878			96024105	Difenpiramide	http://metlin.scripps.edu/metabo_info.php?molid=71878	16.4384	http://wikipathways.org/index.php?title=Special%3ASearchPathways&doSearch=1&query=%22Difenpiramide%22
818	M0	1	151.09	151.088	151.088	14.939	14.918	14.918	8.6195	0	9.03485	6816.99	NaN	9.03825	0.010201	0.010201	151.089	14.925	2593	150.079	536-28-7			2593				2-Ethylisonicotinamide	http://metlin.scripps.edu/metabo_info.php?molid=2593	10.47	http://wikipathways.org/index.php?title=Special%3ASearchPathways&doSearch=1&query=%222-Ethylisonicotinamide%22	45424	150.079	7210-76-6			45424				2-methyl Benzamideoxime	http://metlin.scripps.edu/metabo_info.php?molid=45424	10.47	http://wikipathways.org/index.php?title=Special%3ASearchPathways&doSearch=1&query=%222-methyl+Benzamideoxime%22
110	M0	1	922.01	922.011	922.011	11.878	11.881	11.881	8.86043	0	8.79235	6811.65	NaN	10.7816	0.010214	0.010214	922.011	11.88	69814	921.157				69814				2-Naphthoyl-CoA	http://metlin.scripps.edu/metabo_info.php?molid=69814	-167.549	http://wikipathways.org/index.php?title=Special%3ASearchPathways&doSearch=1&query=%222-Naphthoyl-CoA%22	C14120	921.157		C14120					854356	2-Naphthoyl-CoA	http://www.kegg.jp/dbget-bin/www_bget?C14120	-167.578	http://wikipathways.org/index.php?title=Special%3ASearchPathways&doSearch=1&query=%222-Naphthoyl-CoA%22
359	M0	1	353.085	353.085	353.085	1.6	1.603	1.603	8.83443	0	8.79125	6719.99	NaN	9.31202	0.010676	0.010676	353.085	1.602	73231	352.077				73231				7-Hydroxymethyl-12-methylbenz[a]anthracene sulfate	http://metlin.scripps.edu/metabo_info.php?molid=73231	1.01777	http://wikipathways.org/index.php?title=Special%3ASearchPathways&doSearch=1&query=%227-Hydroxymethyl-12-methylbenz%5Ba%5Danthracene+sulfate%22	C19562	352.077	80733-96-6	C19562		73198			124490234	7-Hydroxymethyl-12-methylbenz[a]anthracene sulfate	http://www.kegg.jp/dbget-bin/www_bget?C19562	1.10298	http://wikipathways.org/index.php?title=Special%3ASearchPathways&doSearch=1&query=%227-Hydroxymethyl-12-methylbenz%5Ba%5Danthracene+sulfate%22
437	M0	1	289.144	289.145	289.145	12.749	12.752	12.752	8.67528	0	8.92975	6650.94	NaN	10.1464	0.011737	0.011737	289.144	12.751	34517	288.136	18319-92-1			34517				4-Methylumbelliferyl heptanoate	http://metlin.scripps.edu/metabo_info.php?molid=34517	1.40443	http://wikipathways.org/index.php?title=Special%3ASearchPathways&doSearch=1&query=%224-Methylumbelliferyl+heptanoate%22	C09942	288.136	98891-35-1	C09942		68025			12128	Karwinaphthol B	http://www.kegg.jp/dbget-bin/www_bget?C09942	1.40443	http://wikipathways.org/index.php?title=Special%3ASearchPathways&doSearch=1&query=%22Karwinaphthol+B%22
1017	M0	1	93.0369	93.0377	93.0377	3.248	3.251	3.251	8.77836	0	8.80034	6563.97	NaN	10.1127	0.00997	0.00997	93.0374	3.25	C00116	92.0473	56-81-5	C00116	HMDB00131	105			3416	Glycerol;	http://www.kegg.jp/dbget-bin/www_bget?C00116	-192.434	http://wikipathways.org/index.php?title=Special%3ASearchPathways&doSearch=1&query=%22Glycerol%3B%22	HMDB00131	92.0473	56-81-5	C00116	HMDB00131	105			3416	Glycerol	http://www.hmdb.ca/metabolites/HMDB00131	-192.868	http://wikipathways.org/index.php?title=Special%3ASearchPathways&doSearch=1&query=%22Glycerol%22
106	M0	1	922.01	922.011	922.011	6.862	7.101	7.101	9.42109	0	8.15449	6553.71	NaN	9.47496	0.00982	0.00982	922.01	7.02133	69814	921.157				69814				2-Naphthoyl-CoA	http://metlin.scripps.edu/metabo_info.php?molid=69814	-167.681	http://wikipathways.org/index.php?title=Special%3ASearchPathways&doSearch=1&query=%222-Naphthoyl-CoA%22	C14120	921.157		C14120					854356	2-Naphthoyl-CoA	http://www.kegg.jp/dbget-bin/www_bget?C14120	-167.711	http://wikipathways.org/index.php?title=Special%3ASearchPathways&doSearch=1&query=%222-Naphthoyl-CoA%22
742	M0	1	181.989	181.989	181.989	1.046	1.073	1.073	8.86922	0	8.69942	6531.03	NaN	10.979	0.008786	0.008786	181.989	1.064	68679	181.002	1596-84-5	C10996		68679			13179	2-Methylthiobenzothiazole	http://metlin.scripps.edu/metabo_info.php?molid=68679	-113.719	http://wikipathways.org/index.php?title=Special%3ASearchPathways&doSearch=1&query=%222-Methylthiobenzothiazole%22	C10910	181.002	615-22-5	C10910		68600			13093	2-Methylthiobenzothiazole	http://www.kegg.jp/dbget-bin/www_bget?C10910	-113.769	http://wikipathways.org/index.php?title=Special%3ASearchPathways&doSearch=1&query=%222-Methylthiobenzothiazole%22
684	M0	1	187.127	187.126	187.126	25.099	25.126	25.126	8.49139	0	9.0755	6525.32	NaN	8.86009	0.009436	0.009436	187.127	25.117	C09089	186.116	525-40-6	C09089		67074			11281	Calligonine;	http://www.kegg.jp/dbget-bin/www_bget?C09089	16.3966	http://wikipathways.org/index.php?title=Special%3ASearchPathways&doSearch=1&query=%22Calligonine%3B%22	C14701	186.116	4685-14-7	C14701					17395700	Paraquat;	http://www.kegg.jp/dbget-bin/www_bget?C14701	16.3966	http://wikipathways.org/index.php?title=Special%3ASearchPathways&doSearch=1&query=%22Paraquat%3B%22
1087	M0	1	81.5211	81.5215	81.5215	11.442	11.433	11.433	8.9921	0	8.55838	6472	NaN	7.80002	0.011905	0.011905	81.5214	11.436
436	M0	1	289.139	289.14	289.14	4.625	4.676	4.676	8.6721	0	8.87343	6456	NaN	7.09751	0.009658	0.009658	289.14	4.659	68029	288.136	2115-91-5	C09943		68029			12129	Karwinaphthol B	http://metlin.scripps.edu/metabo_info.php?molid=68029	-15.5066	http://wikipathways.org/index.php?title=Special%3ASearchPathways&doSearch=1&query=%22Karwinaphthol+B%22	34517	288.136	18319-92-1			34517				4-Methylumbelliferyl heptanoate	http://metlin.scripps.edu/metabo_info.php?molid=34517	-15.6488	http://wikipathways.org/index.php?title=Special%3ASearchPathways&doSearch=1&query=%224-Methylumbelliferyl+heptanoate%22
254	M0	1	457.112	457.111	457.111	15.692	15.672	15.672	8.65273	0	8.8835	6426.06	NaN	10.4934	0.009342	0.009342	457.111	15.6787	C00061	456.105	146-17-8	C00061	HMDB01520				3361	FMN;	http://www.kegg.jp/dbget-bin/www_bget?C00061	-3.31941	http://wikipathways.org/index.php?title=Special%3ASearchPathways&doSearch=1&query=%22FMN%3B%22	HMDB01520	456.105	146-17-8	C00061	HMDB01520				3361	Flavin Mononucleotide	http://www.hmdb.ca/metabolites/HMDB01520	-3.35011	http://wikipathways.org/index.php?title=Special%3ASearchPathways&doSearch=1&query=%22Flavin+Mononucleotide%22
1088	M0	1	81.5213	81.5215	81.5215	9.017	8.961	8.961	8.74243	0	8.77709	6372.59	NaN	9.24913	0.010179	0.010179	81.5214	8.97967
935	M0	1	115.039	115.039	115.039	1.541	1.544	1.544	8.70342	0	8.81054	6354.9	NaN	8.20325	0.009162	0.009162	115.039	1.543	35851	114.032				35851				3-oxo-4-pentenoic acid	http://metlin.scripps.edu/metabo_info.php?molid=35851	-7.34299	http://wikipathways.org/index.php?title=Special%3ASearchPathways&doSearch=1&query=%223-oxo-4-pentenoic+acid%22	LMFA01060166	114.032					LMFA01060166		7982787	-	http://www.lipidmaps.org/data/LMSDRecord.php?LMID=LMFA01060166	-7.34299	http://wikipathways.org/index.php?title=Special%3ASearchPathways&doSearch=1&query=%22-%22
149	M0	1	655.147	655.147	655.147	1.6	1.591	1.591	8.74931	0	8.76419	6353.42	NaN	10.1714	0.010463	0.010463	655.147	1.594	LMPK12110602	654.143					LMPK12110602		85294265	Tamarixetin 5-glucoside-7-glucuronide	http://www.lipidmaps.org/data/LMSDRecord.php?LMID=LMPK12110602	-5.59765	http://wikipathways.org/index.php?title=Special%3ASearchPathways&doSearch=1&query=%22Tamarixetin+5-glucoside-7-glucuronide%22	49033	654.143				49033				Tamarixetin 5-glucoside-7-glucuronide	http://metlin.scripps.edu/metabo_info.php?molid=49033	-5.71842	http://wikipathways.org/index.php?title=Special%3ASearchPathways&doSearch=1&query=%22Tamarixetin+5-glucoside-7-glucuronide%22
161	M0	1	608.088	608.087	608.087	9.923	9.856	9.856	8.85187	0	8.61425	6204.68	NaN	10.6558	0.011415	0.011415	608.087	9.87833	LMSL01010002	607.081	7277-98-7	C00203	HMDB00304	3675	LMSL01010002		14714473	UDP-GlcNAc	http://www.lipidmaps.org/data/LMSDRecord.php?LMID=LMSL01010002	-3.56954	http://wikipathways.org/index.php?title=Special%3ASearchPathways&doSearch=1&query=%22UDP-GlcNAc%22	HMDB00290	607.082	528-04-1	C00043	HMDB00290	41549			3345	Uridine diphosphate-N-acetylglucosamine	http://www.hmdb.ca/metabolites/HMDB00290	-3.67331	http://wikipathways.org/index.php?title=Special%3ASearchPathways&doSearch=1&query=%22Uridine+diphosphate-N-acetylglucosamine%22
968	M0	1	107.07	107.07	107.07	2.718	2.733	2.733	8.79774	0	8.66123	6182.55	NaN	8.97176	0.008961	0.008961	107.07	2.728	70263	106.063	78-59-1	C14743		70263			17395741	Diethylene glycol	http://metlin.scripps.edu/metabo_info.php?molid=70263	-6.28872	http://wikipathways.org/index.php?title=Special%3ASearchPathways&doSearch=1&query=%22Diethylene+glycol%22	C14689	106.063	111-46-6	C14689		70226			17395688	Diethylene glycol;	http://www.kegg.jp/dbget-bin/www_bget?C14689	-6.34528	http://wikipathways.org/index.php?title=Special%3ASearchPathways&doSearch=1&query=%22Diethylene+glycol%3B%22
472	M0	1	268.142	268.141	268.141	3.236	3.275	3.275	8.77822	0	8.67533	6165.8	NaN	9.35214	0.010167	0.010167	268.142	3.262	67474	267.137	478-94-4	C09160		67474			11352	Ergine	http://metlin.scripps.edu/metabo_info.php?molid=67474	-12.9409	http://wikipathways.org/index.php?title=Special%3ASearchPathways&doSearch=1&query=%22Ergine%22	C09160	267.137	478-94-4	C09160		67474			11352	Ergine;	http://www.kegg.jp/dbget-bin/www_bget?C09160	-13.0832	http://wikipathways.org/index.php?title=Special%3ASearchPathways&doSearch=1&query=%22Ergine%3B%22
988	M0	1	101.063	101.062	101.062	10.029	9.997	9.997	8.39018	0	9.057	6146.22	NaN	11.8795	0.009916	0.009916	101.062	10.0077	3128	100.052	111-30-8	C12518		3128			582908	Glutaral (Glutaraldehyde)	http://metlin.scripps.edu/metabo_info.php?molid=3128	21.4721	http://wikipathways.org/index.php?title=Special%3ASearchPathways&doSearch=1&query=%22Glutaral+%28Glutaraldehyde%29%22	4141	100.052	3586-58-1		HMDB01862	4141	LMFA01020111	DFA7079	7849802	2-Ethylacrylic acid	http://metlin.scripps.edu/metabo_info.php?molid=4141	21.4721	http://wikipathways.org/index.php?title=Special%3ASearchPathways&doSearch=1&query=%222-Ethylacrylic+acid%22
272	M0	1	439.192	439.193	439.193	9.77	9.715	9.715	8.64692	0	8.7984	6140.51	NaN	11.1025	0.010062	0.010062	439.192	9.73333	64695	438.181	56687-85-5			64695				(+)-Cloprostenol methyl ester	http://metlin.scripps.edu/metabo_info.php?molid=64695	8.35804	http://wikipathways.org/index.php?title=Special%3ASearchPathways&doSearch=1&query=%22%28%2B%29-Cloprostenol+methyl+ester%22	70779	438.181				70779				9-Chloro-11beta,17,21-trihydroxypregn-4-ene-3,20-dione 21-acetate	http://metlin.scripps.edu/metabo_info.php?molid=70779	8.35804	http://wikipathways.org/index.php?title=Special%3ASearchPathways&doSearch=1&query=%229-Chloro-11beta%2C17%2C21-trihydroxypregn-4-ene-3%2C20-dione+21-acetate%22
297	M0	1	415.041	415.038	415.038	1.694	1.685	1.685	8.76121	0	8.68272	6136.21	NaN	9.72924	0.008887	0.008887	415.039	1.688	1110	414.032	14886-91-0			1110				4-Chloro-N1-methyl-N1-(4-carboxy-2-hydroxy-2-methylbutyl)-m-benzenedisulfonamide	http://metlin.scripps.edu/metabo_info.php?molid=1110	-1.77039	http://wikipathways.org/index.php?title=Special%3ASearchPathways&doSearch=1&query=%224-Chloro-N1-methyl-N1-%284-carboxy-2-hydroxy-2-methylbutyl%29-m-benzenedisulfonamide%22	68709	414.04	90982-32-4	C10943		68709			13126	Chlorimuron-ethyl	http://metlin.scripps.edu/metabo_info.php?molid=68709	-20.7492	http://wikipathways.org/index.php?title=Special%3ASearchPathways&doSearch=1&query=%22Chlorimuron-ethyl%22
769	M0	1	171.994	171.994	171.994	1.058	1.049	1.049	8.61907	0	8.82406	6133.78	NaN	11.5206	0.008222	0.008222	171.994	1.052	69529	170.984	77521-29-0	C13672		69529			586264	Calcium L-aspartate	http://metlin.scripps.edu/metabo_info.php?molid=69529	8.95208	http://wikipathways.org/index.php?title=Special%3ASearchPathways&doSearch=1&query=%22Calcium+L-aspartate%22	C13058	170.984	21059-46-1	C13058		69445			585122	Calcium L-aspartate	http://www.kegg.jp/dbget-bin/www_bget?C13058	9.23866	http://wikipathways.org/index.php?title=Special%3ASearchPathways&doSearch=1&query=%22Calcium+L-aspartate%22
913	M0	1	121.051	121.051	121.051	9.935	9.856	9.856	7.87738	0	9.48861	5901.7	NaN	7.98335	0.009584	0.009584	121.051	9.88233	HMDB01366	120.044	120-73-0		HMDB01366	6193				Purine	http://www.hmdb.ca/metabolites/HMDB01366	-4.48448	http://wikipathways.org/index.php?title=Special%3ASearchPathways&doSearch=1&query=%22Purine%22	6193	120.044	120-73-0		HMDB01366	6193				Purine	http://metlin.scripps.edu/metabo_info.php?molid=6193	-4.50114	http://wikipathways.org/index.php?title=Special%3ASearchPathways&doSearch=1&query=%22Purine%22
606	M0	1	208.065	208.064	208.064	3.13	3.157	3.157	8.61505	0	8.7401	5869.8	NaN	9.86393	0.00909	0.00909	208.064	3.148	C14876	207.056	15060-26-1	C14876		70309			17395874	S-(2-Hydroxyethyl)-N-acetyl-L-cysteine	http://www.kegg.jp/dbget-bin/www_bget?C14876	-0.386368	http://wikipathways.org/index.php?title=Special%3ASearchPathways&doSearch=1&query=%22S-%282-Hydroxyethyl%29-N-acetyl-L-cysteine%22	70379	207.057				70379				S-(2-Hydroxyethyl)-N-acetyl-L-cysteine	http://metlin.scripps.edu/metabo_info.php?molid=70379	-0.526426	http://wikipathways.org/index.php?title=Special%3ASearchPathways&doSearch=1&query=%22S-%282-Hydroxyethyl%29-N-acetyl-L-cysteine%22
162	M0	1	608.087	608.089	608.089	9.464	9.314	9.314	8.71048	0	8.6443	5868.71	NaN	10.7155	0.009372	0.009372	608.088	9.364	LMSL01010002	607.081	7277-98-7	C00203	HMDB00304	3675	LMSL01010002		14714473	UDP-GlcNAc	http://www.lipidmaps.org/data/LMSDRecord.php?LMID=LMSL01010002	-1.82732	http://wikipathways.org/index.php?title=Special%3ASearchPathways&doSearch=1&query=%22UDP-GlcNAc%22	HMDB00290	607.082	528-04-1	C00043	HMDB00290	41549			3345	Uridine diphosphate-N-acetylglucosamine	http://www.hmdb.ca/metabolites/HMDB00290	-1.9311	http://wikipathways.org/index.php?title=Special%3ASearchPathways&doSearch=1&query=%22Uridine+diphosphate-N-acetylglucosamine%22
410	M0	1	310.096	310.096	310.096	16.634	16.684	16.684	8.52802	0	8.82459	5862.33	NaN	9.79902	0.010963	0.010963	310.096	16.6673	C08494	309.085	20307-14-6	C08494		67019			10687	Isotan B	http://www.kegg.jp/dbget-bin/www_bget?C08494	9.89911	http://wikipathways.org/index.php?title=Special%3ASearchPathways&doSearch=1&query=%22Isotan+B%22	C12255	309.085		C12255					14400	7-Deoxypancratistatin	http://www.kegg.jp/dbget-bin/www_bget?C12255	9.89911	http://wikipathways.org/index.php?title=Special%3ASearchPathways&doSearch=1&query=%227-Deoxypancratistatin%22
337	M0	1	365.049	365.05	365.05	7.086	7.195	7.195	8.59348	0	8.75176	5840.8	NaN	10.3741	0.008664	0.008664	365.05	7.15867	3505	364.042	523-98-8	C00655	HMDB01554	3505			3925	XMP	http://metlin.scripps.edu/metabo_info.php?molid=3505	-0.024722	http://wikipathways.org/index.php?title=Special%3ASearchPathways&doSearch=1&query=%22XMP%22	868	364.042	42576-56-7			868				Oxipurinol-7-ribonucleotide	http://metlin.scripps.edu/metabo_info.php?molid=868	-0.024722	http://wikipathways.org/index.php?title=Special%3ASearchPathways&doSearch=1&query=%22+Oxipurinol-7-ribonucleotide%22
782	M0	1	166.108	166.108	166.108	8.11	8.078	8.078	8.682	0	8.65524	5817.48	NaN	9.11262	0.011408	0.011408	166.108	8.08867	HMDB01943	165.115	90-82-4	C02765	HMDB01943	2183			5721	Pseudoephedrine	http://www.hmdb.ca/metabolites/HMDB01943	-93.7486	http://wikipathways.org/index.php?title=Special%3ASearchPathways&doSearch=1&query=%22Pseudoephedrine%22	HMDB04366	165.115	539-15-1	C06199	HMDB04366				8449	Hordenine	http://www.hmdb.ca/metabolites/HMDB04366	-93.7486	http://wikipathways.org/index.php?title=Special%3ASearchPathways&doSearch=1&query=%22Hordenine%22
221	M0	1	489.149	489.15	489.15	10.018	9.938	9.938	8.60187	0	8.71918	5770.56	NaN	8.58088	0.01068	0.01068	489.149	9.96467	900	488.138	67914-61-8			900				N-Deacetylketoconazole	http://metlin.scripps.edu/metabo_info.php?molid=900	6.67775	http://wikipathways.org/index.php?title=Special%3ASearchPathways&doSearch=1&query=%22N-Deacetylketoconazole%22	C10737	488.132	38303-95-6	C10737		68499			12920	Phrymarolin I	http://www.kegg.jp/dbget-bin/www_bget?C10737	19.578	http://wikipathways.org/index.php?title=Special%3ASearchPathways&doSearch=1&query=%22Phrymarolin+I%22
202	M0	1	521.07	521.068	521.068	1.647	1.638	1.638	8.72465	0	8.59174	5757.13	NaN	9.34704	0.009775	0.009775	521.068	1.641	41051	520.079				41051				Pseudohypericin	http://metlin.scripps.edu/metabo_info.php?molid=41051	-36.181	http://wikipathways.org/index.php?title=Special%3ASearchPathways&doSearch=1&query=%22Pseudohypericin%22	LMPK13040014	520.079	55954-61-5	C10392			LMPK13040014		74382020	Pseudohypericin	http://www.lipidmaps.org/data/LMSDRecord.php?LMID=LMPK13040014	-36.181	http://wikipathways.org/index.php?title=Special%3ASearchPathways&doSearch=1&query=%22Pseudohypericin%22
630	M0	1	204.088	204.087	204.087	10.312	10.28	10.28	8.55357	0	8.74326	5701.11	NaN	9.44038	0.00895	0.00895	204.088	10.2907	C12986	203.079		C12986					583375	N2-Acetyl-L-aminoadipate	http://www.kegg.jp/dbget-bin/www_bget?C12986	2.17649	http://wikipathways.org/index.php?title=Special%3ASearchPathways&doSearch=1&query=%22N2-Acetyl-L-aminoadipate%22	63446	203.079				63446				N2-Acetyl-L-aminoadipate	http://metlin.scripps.edu/metabo_info.php?molid=63446	2.30944	http://wikipathways.org/index.php?title=Special%3ASearchPathways&doSearch=1&query=%22N2-Acetyl-L-aminoadipate%22
1028	M0	1	89.5072	89.5074	89.5074	10.1	9.879	9.879	8.55741	0	8.73618	5691.87	NaN	10.0011	0.010972	0.010972	89.5074	9.95267
723	M0	1	184.134	184.133	184.133	9.523	9.456	9.456	8.73411	0	8.55397	5676.23	NaN	10.2374	0.011384	0.011384	184.133	9.47833	C12452	183.126	3423-27-6	C12452		64440			582842	Acetyltropine;	http://www.kegg.jp/dbget-bin/www_bget?C12452	-2.0951	http://wikipathways.org/index.php?title=Special%3ASearchPathways&doSearch=1&query=%22Acetyltropine%3B%22	C12453	183.126	3423-26-5	C12453		64442			582843	Acetylpseudotropine	http://www.kegg.jp/dbget-bin/www_bget?C12453	-2.0951	http://wikipathways.org/index.php?title=Special%3ASearchPathways&doSearch=1&query=%22Acetylpseudotropine%22
628	M0	1	204.087	204.089	204.089	9.853	9.785	9.785	8.58549	0	8.69608	5657.79	NaN	10.9737	0.010512	0.010512	204.089	9.80767	C15383	203.081		C15383					17396380	(5-Phenyl-1,2,4-triazol-3-yl)urea;	http://www.kegg.jp/dbget-bin/www_bget?C15383	-0.019697	http://wikipathways.org/index.php?title=Special%3ASearchPathways&doSearch=1&query=%22%285-Phenyl-1%2C2%2C4-triazol-3-yl%29urea%3B%22	70853	203.081				70853				(5-Phenyl-1,2,4-triazol-3-yl)urea	http://metlin.scripps.edu/metabo_info.php?molid=70853	-0.068938	http://wikipathways.org/index.php?title=Special%3ASearchPathways&doSearch=1&query=%22%285-Phenyl-1%2C2%2C4-triazol-3-yl%29urea%22
827	M0	1	148.073	148.065	148.065	9.994	9.938	9.938	8.48423	0	8.7763	5598.57	NaN	10.2721	0.010517	0.010517	148.068	9.95667	43854	147.064	585-23-9			43854				ALBIZZIINE	http://metlin.scripps.edu/metabo_info.php?molid=43854	-29.6831	http://wikipathways.org/index.php?title=Special%3ASearchPathways&doSearch=1&query=%22ALBIZZIINE%22	66872	147.064	31456-71-0	C08268		66872			10467	L-Albizziine	http://metlin.scripps.edu/metabo_info.php?molid=66872	-29.6831	http://wikipathways.org/index.php?title=Special%3ASearchPathways&doSearch=1&query=%22L-Albizziine%22
1043	M0	1	86.0972	86.0971	86.0971	34.188	34.286	34.286	9.02747	0	8.22283	5570.01	NaN	6.39094	0.010917	0.010917	86.0972	34.2533	64457	85.0891	151-00-8	C03219		64457			6092	Piperidine	http://metlin.scripps.edu/metabo_info.php?molid=64457	2.12992	http://wikipathways.org/index.php?title=Special%3ASearchPathways&doSearch=1&query=%22Piperidine%22	C01746	85.0891	110-89-4	C01746		64433			4880	Piperidine;	http://www.kegg.jp/dbget-bin/www_bget?C01746	2.70579	http://wikipathways.org/index.php?title=Special%3ASearchPathways&doSearch=1&query=%22Piperidine%3B%22
420	M0	1	302.065	302.064	302.064	1.635	1.626	1.626	8.60534	0	8.62051	5502.33	NaN	10.552	0.008846	0.008846	302.064	1.629	58422	301.056				58422				N-Acetyl-D-galactosamine 1-phosphate	http://metlin.scripps.edu/metabo_info.php?molid=58422	-0.525926	http://wikipathways.org/index.php?title=Special%3ASearchPathways&doSearch=1&query=%22N-Acetyl-D-galactosamine+1-phosphate%22	63179	301.056				63179				N-Acetyl-D-galactosamine 6-phosphate	http://metlin.scripps.edu/metabo_info.php?molid=63179	-0.525926	http://wikipathways.org/index.php?title=Special%3ASearchPathways&doSearch=1&query=%22N-Acetyl-D-galactosamine+6-phosphate%22
326	M0	1	385.13	385.129	385.129	7.404	7.595	7.595	8.37551	0	8.83249	5453.43	NaN	11.1474	0.010386	0.010386	385.129	7.53133	HMDB00939	384.122	979-92-0	C00021	HMDB00939	296			3323	S-Adenosylhomocysteine	http://www.hmdb.ca/metabolites/HMDB00939	-0.032108	http://wikipathways.org/index.php?title=Special%3ASearchPathways&doSearch=1&query=%22S-Adenosylhomocysteine%22	296	384.122	979-92-0	C00021	HMDB00939	296			3323	S-Adenosylhomocysteine	http://metlin.scripps.edu/metabo_info.php?molid=296	-0.055538	http://wikipathways.org/index.php?title=Special%3ASearchPathways&doSearch=1&query=%22S-Adenosylhomocysteine%22
416	M0	1	303.15	303.152	303.152	15.198	15.224	15.224	8.40156	0	8.80499	5449.46	NaN	10.5547	0.009761	0.009761	303.152	15.2153	71885	302.142	553-06-0	C17729		71885			96024059	Nicofetamide	http://metlin.scripps.edu/metabo_info.php?molid=71885	6.46937	http://wikipathways.org/index.php?title=Special%3ASearchPathways&doSearch=1&query=%22Nicofetamide%22	C17729	302.142	553-06-0	C17729		71885			96024059	Nicofetamide;	http://www.kegg.jp/dbget-bin/www_bget?C17729	6.51239	http://wikipathways.org/index.php?title=Special%3ASearchPathways&doSearch=1&query=%22Nicofetamide%3B%22
531	M0	1	242.185	242.183	242.183	9.912	9.879	9.879	8.56105	0	8.64248	5441.26	NaN	9.4373	0.010777	0.010777	242.184	9.89	69219	241.183				69219				17-Methylmorphinan	http://metlin.scripps.edu/metabo_info.php?molid=69219	-29.2834	http://wikipathways.org/index.php?title=Special%3ASearchPathways&doSearch=1&query=%2217-Methylmorphinan%22	C11788	241.183	3882-38-0	C11788		69184			13952	17-Methylmorphinan;	http://www.kegg.jp/dbget-bin/www_bget?C11788	-29.4907	http://wikipathways.org/index.php?title=Special%3ASearchPathways&doSearch=1&query=%2217-Methylmorphinan%3B%22
107	M0	1	922.011	922.01	922.01	9.876	9.821	9.821	8.78363	0	8.41719	5433.87	NaN	10.0785	0.009111	0.009111	922.01	9.83933	69814	921.157				69814				2-Naphthoyl-CoA	http://metlin.scripps.edu/metabo_info.php?molid=69814	-168.035	http://wikipathways.org/index.php?title=Special%3ASearchPathways&doSearch=1&query=%222-Naphthoyl-CoA%22	C14120	921.157		C14120					854356	2-Naphthoyl-CoA	http://www.kegg.jp/dbget-bin/www_bget?C14120	-168.064	http://wikipathways.org/index.php?title=Special%3ASearchPathways&doSearch=1&query=%222-Naphthoyl-CoA%22
329	M0	1	379.172	379.172	379.172	9.994	9.95	9.95	8.61219	0	8.5822	5416.45	NaN	10.1227	0.010321	0.010321	379.172	9.96467	LMPR0104170034	378.168					LMPR0104170034		85297317	gibberellin A17	http://www.lipidmaps.org/data/LMSDRecord.php?LMID=LMPR0104170034	-10.4592	http://wikipathways.org/index.php?title=Special%3ASearchPathways&doSearch=1&query=%22gibberellin+A17%22	53647	378.168				53647				gibberellin A17	http://metlin.scripps.edu/metabo_info.php?molid=53647	-10.5412	http://wikipathways.org/index.php?title=Special%3ASearchPathways&doSearch=1&query=%22gibberellin+A17%22
838	M0	1	146.002	146.001	146.001	1.058	0.967	0.967	8.69278	0	8.48532	5372.49	NaN	10.2313	0.00895	0.00895	146.002	0.997333	73034	144.995	105-11-3	C19345		73034			124490017	2-Amino-5-nitrothiazole	http://metlin.scripps.edu/metabo_info.php?molid=73034	-6.17954	http://wikipathways.org/index.php?title=Special%3ASearchPathways&doSearch=1&query=%222-Amino-5-nitrothiazole%22	C19324	144.995	121-66-4	C19324		73022			124489996	2-Amino-5-nitrothiazole;	http://www.kegg.jp/dbget-bin/www_bget?C19324	-6.20023	http://wikipathways.org/index.php?title=Special%3ASearchPathways&doSearch=1&query=%222-Amino-5-nitrothiazole%3B%22
108	M0	1	922.01	922.011	922.011	11.277	11.398	11.398	8.74252	0	8.43398	5368.23	NaN	9.42685	0.010448	0.010448	922.011	11.3577	69814	921.157				69814				2-Naphthoyl-CoA	http://metlin.scripps.edu/metabo_info.php?molid=69814	-167.395	http://wikipathways.org/index.php?title=Special%3ASearchPathways&doSearch=1&query=%222-Naphthoyl-CoA%22	C14120	921.157		C14120					854356	2-Naphthoyl-CoA	http://www.kegg.jp/dbget-bin/www_bget?C14120	-167.424	http://wikipathways.org/index.php?title=Special%3ASearchPathways&doSearch=1&query=%222-Naphthoyl-CoA%22
715	M0	1	185.134	185.131	185.131	0.929	0.826	0.826	8.47919	0	8.68678	5340.02	NaN	8.90946	0.00847	0.00847	185.132	0.860333	41200	184.125	943-73-7	C17235		41200			96023643	Chamazulene	http://metlin.scripps.edu/metabo_info.php?molid=41200	-7.89318	http://wikipathways.org/index.php?title=Special%3ASearchPathways&doSearch=1&query=%22Chamazulene%22	C09633	184.125	529-05-5	C09633			LMPR0103410002		11823	Chamazulene	http://www.kegg.jp/dbget-bin/www_bget?C09633	-7.89318	http://wikipathways.org/index.php?title=Special%3ASearchPathways&doSearch=1&query=%22Chamazulene%22
181	M0	1	572.174	572.173	572.173	10.312	10.256	10.256	8.48497	0	8.63876	5228.42	NaN	10.502	0.010886	0.010886	572.174	10.2747	C19379	571.16	12663-46-6	C19379		72464			124490051	Cyclochlorotine	http://www.kegg.jp/dbget-bin/www_bget?C19379	10.0503	http://wikipathways.org/index.php?title=Special%3ASearchPathways&doSearch=1&query=%22Cyclochlorotine%22	73082	571.16				73082				Cyclochlorotine	http://metlin.scripps.edu/metabo_info.php?molid=73082	10.1308	http://wikipathways.org/index.php?title=Special%3ASearchPathways&doSearch=1&query=%22Cyclochlorotine%22
306	M0	1	405.008	405.01	405.01	8.711	8.949	8.949	8.6069	0	8.50891	5207.77	NaN	11.3865	0.011024	0.011024	405.01	8.86967	HMDB00295	404.002	58-98-0	C00015	HMDB00295	97			3317	Uridine 5'-diphosphate	http://www.hmdb.ca/metabolites/HMDB00295	-0.987618	http://wikipathways.org/index.php?title=Special%3ASearchPathways&doSearch=1&query=%22Uridine+5%27-diphosphate%22	C00015	404.002	58-98-0	C00015	HMDB00295	97			3317	UDP;	http://www.kegg.jp/dbget-bin/www_bget?C00015	-0.995044	http://wikipathways.org/index.php?title=Special%3ASearchPathways&doSearch=1&query=%22UDP%3B%22
670	M0	1	197.037	197.041	197.041	1.058	1.073	1.073	8.46212	0	8.63731	5165.26	NaN	10.0777	0.010478	0.010478	197.039	1.068	44619	196.037	93-35-6	C09315	HMDB13727	44619			11506	HAEMATOMMIC ACID	http://metlin.scripps.edu/metabo_info.php?molid=44619	-28.4861	http://wikipathways.org/index.php?title=Special%3ASearchPathways&doSearch=1&query=%22HAEMATOMMIC+ACID%22	63507	196.037				63507				3-(3,4-Dihydroxyphenyl)pyruvate	http://metlin.scripps.edu/metabo_info.php?molid=63507	-28.4861	http://wikipathways.org/index.php?title=Special%3ASearchPathways&doSearch=1&query=%223-%283%2C4-Dihydroxyphenyl%29pyruvate%22
624	M0	1	206.12	206.119	206.119	2.353	2.38	2.38	8.63468	0	8.43874	5098.55	NaN	9.04249	0.012157	0.012157	206.119	2.371	C10846	205.11	32152-73-1	C10846		68574			13029	Bellendine	http://www.kegg.jp/dbget-bin/www_bget?C10846	4.77954	http://wikipathways.org/index.php?title=Special%3ASearchPathways&doSearch=1&query=%22Bellendine%22	1133	205.11	3627-45-0			1133				Normeperidinic acid	http://metlin.scripps.edu/metabo_info.php?molid=1133	4.88193	http://wikipathways.org/index.php?title=Special%3ASearchPathways&doSearch=1&query=%22Normeperidinic+acid%22
581	M0	1	219.085	219.085	219.085	15.398	15.448	15.448	8.48673	0	8.58236	5087.52	NaN	11.2405	0.008813	0.008813	219.085	15.4313	LMGL03012615	218.079					LMGL03012615		123060574	Triacetin	http://www.lipidmaps.org/data/LMSDRecord.php?LMID=LMGL03012615	-7.27412	http://wikipathways.org/index.php?title=Special%3ASearchPathways&doSearch=1&query=%22Triacetin%22	44144	218.079	121-81-3			44144				Triacetin	http://metlin.scripps.edu/metabo_info.php?molid=44144	-7.39334	http://wikipathways.org/index.php?title=Special%3ASearchPathways&doSearch=1&query=%22Triacetin%22
546	M0	1	233.124	233.124	233.124	4.673	4.864	4.864	8.45162	0	8.60997	5068.47	NaN	8.41329	0.009493	0.009493	233.124	4.80033	64510	232.113				64510				2-Oxo-10-methylthiodecanoic acid	http://metlin.scripps.edu/metabo_info.php?molid=64510	12.4882	http://wikipathways.org/index.php?title=Special%3ASearchPathways&doSearch=1&query=%222-Oxo-10-methylthiodecanoic+acid%22	C17232	232.113		C17232					96023640	2-Oxo-10-methylthiodecanoic acid;	http://www.kegg.jp/dbget-bin/www_bget?C17232	12.5528	http://wikipathways.org/index.php?title=Special%3ASearchPathways&doSearch=1&query=%222-Oxo-10-methylthiodecanoic+acid%3B%22
146	M0	1	664.119	664.115	664.115	2.577	2.615	2.615	8.51655	0	8.53056	5031.91	NaN	10.546	0.009786	0.009786	664.117	2.60233	101	663.109	53-84-9	C00003	HMDB00902	101			3305	Nicotinamide adenine dinucleotide (NAD)	http://metlin.scripps.edu/metabo_info.php?molid=101	-0.629861	http://wikipathways.org/index.php?title=Special%3ASearchPathways&doSearch=1&query=%22Nicotinamide+adenine+dinucleotide+%28NAD%29%22	2499	663.248	33014-54-9	C01221		2499			4443	Dihydrostreptomycin 6-phosphate	http://metlin.scripps.edu/metabo_info.php?molid=2499	-209.491	http://wikipathways.org/index.php?title=Special%3ASearchPathways&doSearch=1&query=%22Dihydrostreptomycin+6-phosphate%22
533	M0	1	241.214	241.215	241.215	33.223	33.167	33.167	8.27735	0	8.75577	4996.84	NaN	8.671	0.008909	0.008909	241.215	33.1857	C17676	240.209	4666-84-6	C17676		71786			96024019	Cryptomeridiol;	http://www.kegg.jp/dbget-bin/www_bget?C17676	-8.17067	http://wikipathways.org/index.php?title=Special%3ASearchPathways&doSearch=1&query=%22Cryptomeridiol%3B%22	34554	240.209				34554				2,5-dimethyl-2E-tridecenoic acid	http://metlin.scripps.edu/metabo_info.php?molid=34554	-8.25809	http://wikipathways.org/index.php?title=Special%3ASearchPathways&doSearch=1&query=%222%2C5-dimethyl-2E-tridecenoic+acid%22
321	M0	1	389.093	389.097	389.097	1.7055	1.697	1.697	8.4595	0	8.55606	4953.16	NaN	10.9669	0.010409	0.010409	389.096	1.69983	62867	388.091				62867				Dopaxanthin quinone	http://metlin.scripps.edu/metabo_info.php?molid=62867	-7.26033	http://wikipathways.org/index.php?title=Special%3ASearchPathways&doSearch=1&query=%22Dopaxanthin+quinone%22	64474	388.091				64474				Betanidin	http://metlin.scripps.edu/metabo_info.php?molid=64474	-7.26033	http://wikipathways.org/index.php?title=Special%3ASearchPathways&doSearch=1&query=%22Betanidin%22
1003	M0	1	98.9844	98.9846	98.9846	2.871	2.921	2.921	8.6137	0	8.39804	4943.71	NaN	9.72634	0.008486	0.008486	98.9845	2.90433	3231	97.9769	7664-38-2	C00009	HMDB02142	3231			3311	Phosphoric acid	http://metlin.scripps.edu/metabo_info.php?molid=3231	-1.96883	http://wikipathways.org/index.php?title=Special%3ASearchPathways&doSearch=1&query=%22Phosphoric+acid%22	HMDB02142	97.9769	7664-38-2	C00009	HMDB02142	3231			3311	Phosphoric acid	http://www.hmdb.ca/metabolites/HMDB02142	-1.96883	http://wikipathways.org/index.php?title=Special%3ASearchPathways&doSearch=1&query=%22Phosphoric+acid%22
817	M0	1	151.54	151.538	151.538	30.115	30.118	30.118	8.2545	0	8.74973	4925.18	NaN	10.3232	0.010352	0.010352	151.539	30.117
282	M0	1	428.213	428.214	428.214	1.611	1.614	1.614	8.67337	0	8.32689	4915.41	NaN	9.34286	0.008825	0.008825	428.214	1.613	16267	427.211				16267				Tyr Phe Val	http://metlin.scripps.edu/metabo_info.php?molid=16267	-11.1694	http://wikipathways.org/index.php?title=Special%3ASearchPathways&doSearch=1&query=%22Tyr+Phe+Val%22	16335	427.211				16335				Phe Tyr Val	http://metlin.scripps.edu/metabo_info.php?molid=16335	-11.1694	http://wikipathways.org/index.php?title=Special%3ASearchPathways&doSearch=1&query=%22Phe+Tyr+Val%22
726	M0	1	184.133	184.133	184.133	11.901	11.963	11.963	7.91281	0	9.08314	4904.81	NaN	11.7787	0.011772	0.011772	184.133	11.9423	C12452	183.126	3423-27-6	C12452		64440			582842	Acetyltropine;	http://www.kegg.jp/dbget-bin/www_bget?C12452	-5.42614	http://wikipathways.org/index.php?title=Special%3ASearchPathways&doSearch=1&query=%22Acetyltropine%3B%22	C12453	183.126	3423-26-5	C12453		64442			582843	Acetylpseudotropine	http://www.kegg.jp/dbget-bin/www_bget?C12453	-5.42614	http://wikipathways.org/index.php?title=Special%3ASearchPathways&doSearch=1&query=%22Acetylpseudotropine%22
1010	M0	1	97.043	97.0445	97.0445	2.742	2.733	2.733	8.49248	0	8.49184	4876.38	NaN	9.4474	0.010123	0.010123	97.044	2.736	C11272	96.0375	462-06-6	C11272		68937			13449	Fluorobenzene	http://www.kegg.jp/dbget-bin/www_bget?C11272	-13.7044	http://wikipathways.org/index.php?title=Special%3ASearchPathways&doSearch=1&query=%22Fluorobenzene%22	68953	96.0375	20546-32-1	C11488		68953			13658	Fluorobenzene	http://metlin.scripps.edu/metabo_info.php?molid=68953	-13.9959	http://wikipathways.org/index.php?title=Special%3ASearchPathways&doSearch=1&query=%22Fluorobenzene%22
305	M0	1	405.008	405.01	405.01	8.44	8.349	8.349	8.47747	0	8.50356	4868.37	NaN	9.26951	0.009599	0.009599	405.01	8.37933	HMDB00295	404.002	58-98-0	C00015	HMDB00295	97			3317	Uridine 5'-diphosphate	http://www.hmdb.ca/metabolites/HMDB00295	-0.785474	http://wikipathways.org/index.php?title=Special%3ASearchPathways&doSearch=1&query=%22Uridine+5%27-diphosphate%22	C00015	404.002	58-98-0	C00015	HMDB00295	97			3317	UDP;	http://www.kegg.jp/dbget-bin/www_bget?C00015	-0.7929	http://wikipathways.org/index.php?title=Special%3ASearchPathways&doSearch=1&query=%22UDP%3B%22
662	M0	1	199.144	199.144	199.144	11.89	11.951	11.951	8.01738	0	8.96259	4865.79	NaN	10.8922	0.010444	0.010444	199.144	11.9307	C06185	198.137	20084-93-9	C06185		64427			8436	Slaframine;	http://www.kegg.jp/dbget-bin/www_bget?C06185	-3.06522	http://wikipathways.org/index.php?title=Special%3ASearchPathways&doSearch=1&query=%22Slaframine%3B%22	64439	198.137	481-37-8	C10858	HMDB06548	64439			13041	Slaframine	http://metlin.scripps.edu/metabo_info.php?molid=64439	-3.20654	http://wikipathways.org/index.php?title=Special%3ASearchPathways&doSearch=1&query=%22Slaframine%22
179	M0	1	572.664	572.664	572.664	10.901	10.857	10.857	8.39633	0	8.57847	4853.23	NaN	10.1968	0.009474	0.009474	572.664	10.8717	45136	571.475				45136				Arachidonic Acid Leelamide	http://metlin.scripps.edu/metabo_info.php?molid=45136	316.124	http://wikipathways.org/index.php?title=Special%3ASearchPathways&doSearch=1&query=%22Arachidonic+Acid+Leelamide%22
266	M0	1	445.056	445.056	445.056	1.694	1.673	1.673	8.60913	0	8.36454	4850.48	NaN	8.40021	0.008836	0.008836	445.056	1.68	4027	444.041	299-29-6			4027				ferrous gluconate anhydrous	http://metlin.scripps.edu/metabo_info.php?molid=4027	16.9151	http://wikipathways.org/index.php?title=Special%3ASearchPathways&doSearch=1&query=%22ferrous+gluconate+anhydrous%22	69747	444.01	982-57-0	C13962		69747			854204	Chloramphenicol sodium succinate	http://metlin.scripps.edu/metabo_info.php?molid=69747	85.0588	http://wikipathways.org/index.php?title=Special%3ASearchPathways&doSearch=1&query=%22Chloramphenicol+sodium+succinate%22
1065	M0	1	84.0803	84.0808	84.0808	7.227	7.266	7.266	9.01352	0	7.91424	4740.42	NaN	10.5122	0.011045	0.011045	84.0806	7.253	63458	83.0735				63458				Piperideine	http://metlin.scripps.edu/metabo_info.php?molid=63458	-8.59921	http://wikipathways.org/index.php?title=Special%3ASearchPathways&doSearch=1&query=%22Piperideine%22	63887	83.0735				63887				1-Methylpyrrolinium	http://metlin.scripps.edu/metabo_info.php?molid=63887	-8.59921	http://wikipathways.org/index.php?title=Special%3ASearchPathways&doSearch=1&query=%221-Methylpyrrolinium%22
1086	M0	1	81.5214	81.5208	81.5208	10.065	10.021	10.021	8.7176	0	8.15935	4621.51	NaN	10.038	0.009302	0.009302	81.521	10.0357
238	M0	1	464.118	464.119	464.119	1.647	1.638	1.638	8.39025	0	8.47921	4604.23	NaN	10.6255	0.011266	0.011266	464.119	1.641	2875	463.111				2875				Carboxyltolmetin Glucuronide	http://metlin.scripps.edu/metabo_info.php?molid=2875	-0.672264	http://wikipathways.org/index.php?title=Special%3ASearchPathways&doSearch=1&query=%22Carboxyltolmetin+Glucuronide%22	2877	463.111				2877				Carboxyltolmetin-3-glucuronide	http://metlin.scripps.edu/metabo_info.php?molid=2877	-0.672264	http://wikipathways.org/index.php?title=Special%3ASearchPathways&doSearch=1&query=%22Carboxyltolmetin-3-glucuronide%22
1067	M0	1	84.0802	84.0806	84.0806	8.087	8.102	8.102	8.50124	0	8.36202	4589.98	NaN	9.49445	0.009416	0.009416	84.0805	8.097	63458	83.0735				63458				Piperideine	http://metlin.scripps.edu/metabo_info.php?molid=63458	-9.88482	http://wikipathways.org/index.php?title=Special%3ASearchPathways&doSearch=1&query=%22Piperideine%22	63887	83.0735				63887				1-Methylpyrrolinium	http://metlin.scripps.edu/metabo_info.php?molid=63887	-9.88482	http://wikipathways.org/index.php?title=Special%3ASearchPathways&doSearch=1&query=%221-Methylpyrrolinium%22
714	M0	1	185.133	185.133	185.133	9.005	8.973	8.973	8.29761	0	8.55941	4575.68	NaN	10.9046	0.010308	0.010308	185.133	8.98367	41200	184.125	943-73-7	C17235		41200			96023643	Chamazulene	http://metlin.scripps.edu/metabo_info.php?molid=41200	-0.133967	http://wikipathways.org/index.php?title=Special%3ASearchPathways&doSearch=1&query=%22Chamazulene%22	C09633	184.125	529-05-5	C09633			LMPR0103410002		11823	Chamazulene	http://www.kegg.jp/dbget-bin/www_bget?C09633	-0.133967	http://wikipathways.org/index.php?title=Special%3ASearchPathways&doSearch=1&query=%22Chamazulene%22
176	M0	1	573.065	573.071	573.071	1.659	1.65	1.65	8.52274	0	8.33243	4571.44	NaN	9.26194	0.010621	0.010621	573.069	1.653	50808	572.047				50808				Isorhamnetin 3-glucuronide-7-sulfate	http://metlin.scripps.edu/metabo_info.php?molid=50808	23.7638	http://wikipathways.org/index.php?title=Special%3ASearchPathways&doSearch=1&query=%22Isorhamnetin+3-glucuronide-7-sulfate%22	LMPK12112392	572.047					LMPK12112392		85296055	Isorhamnetin 3-glucuronide-7-sulfate	http://www.lipidmaps.org/data/LMSDRecord.php?LMID=LMPK12112392	23.8861	http://wikipathways.org/index.php?title=Special%3ASearchPathways&doSearch=1&query=%22Isorhamnetin+3-glucuronide-7-sulfate%22
133	M0	1	739.183	739.183	739.183	3.566	3.592	3.592	8.22741	0	8.61987	4553.44	NaN	11.9005	0.008559	0.008559	739.183	3.58333	LMPK12112585	738.201					LMPK12112585		85296248	Kaempferol 7-methyl ether 3-[3-hydroxy-3-methylglutaryl-(1->6)]-[apiosyl-(1->2)-galactoside]	http://www.lipidmaps.org/data/LMSDRecord.php?LMID=LMPK12112585	-34.7182	http://wikipathways.org/index.php?title=Special%3ASearchPathways&doSearch=1&query=%22Kaempferol+7-methyl+ether+3-%5B3-hydroxy-3-methylglutaryl-%281-%3E6%29%5D-%5Bapiosyl-%281-%3E2%29-galactoside%5D%22	47156	738.201				47156				Malvidin 3-glucoside-5-(6''-malonylglucoside)	http://metlin.scripps.edu/metabo_info.php?molid=47156	-34.832	http://wikipathways.org/index.php?title=Special%3ASearchPathways&doSearch=1&query=%22Malvidin+3-glucoside-5-%286%27%27-malonylglucoside%29%22
661	M0	1	199.144	199.142	199.142	9.511	9.279	9.279	7.91431	0	8.93155	4550.23	NaN	9.79845	0.010976	0.010976	199.143	9.35633	C06185	198.137	20084-93-9	C06185		64427			8436	Slaframine;	http://www.kegg.jp/dbget-bin/www_bget?C06185	-9.63644	http://wikipathways.org/index.php?title=Special%3ASearchPathways&doSearch=1&query=%22Slaframine%3B%22	64439	198.137	481-37-8	C10858	HMDB06548	64439			13041	Slaframine	http://metlin.scripps.edu/metabo_info.php?molid=64439	-9.77776	http://wikipathways.org/index.php?title=Special%3ASearchPathways&doSearch=1&query=%22Slaframine%22
943	M0	1	114.091	114.092	114.092	8.087	8.066	8.066	8.52941	0	8.29811	4508.68	NaN	11.0731	0.008873	0.008873	114.092	8.073	44753	113.084	35608-64-1			44753				?-Caprolactam	http://metlin.scripps.edu/metabo_info.php?molid=44753	-3.15105	http://wikipathways.org/index.php?title=Special%3ASearchPathways&doSearch=1&query=%22%3F-Caprolactam%22	64638	113.084	60-12-8	C05853		64638			8146	DMPO	http://metlin.scripps.edu/metabo_info.php?molid=64638	-3.15105	http://wikipathways.org/index.php?title=Special%3ASearchPathways&doSearch=1&query=%22DMPO%22
856	M0	1	140.963	140.964	140.964	1.046	1.049	1.049	8.5154	0	8.30463	4491.82	NaN	8.4613	0.008049	0.008049	140.964	1.048	C07294	139.946	124-58-3	C07294	HMDB12258	62888			9503	Methylarsonate;	http://www.kegg.jp/dbget-bin/www_bget?C07294	73.4786	http://wikipathways.org/index.php?title=Special%3ASearchPathways&doSearch=1&query=%22Methylarsonate%3B%22	62894	139.945	25400-23-1	C07295	HMDB12259	62894			9504	Methylarsonate	http://metlin.scripps.edu/metabo_info.php?molid=62894	73.7287	http://wikipathways.org/index.php?title=Special%3ASearchPathways&doSearch=1&query=%22Methylarsonate%22
152	M0	1	647.11	647.11	647.11	8.252	8.231	8.231	8.30964	0	8.5094	4489.6	NaN	10.2775	0.01092	0.01092	647.11	8.238	C19965	646.196		C19965					135626431	beta-D-4-Deoxy-delta4-GlcA-(1->4)-beta-D-Glc-(1->4)-alpha-L-Rha-(1->3)-beta-D-Glc	http://www.kegg.jp/dbget-bin/www_bget?C19965	-145.041	http://wikipathways.org/index.php?title=Special%3ASearchPathways&doSearch=1&query=%22beta-D-4-Deoxy-delta4-GlcA-%281-%3E4%29-beta-D-Glc-%281-%3E4%29-alpha-L-Rha-%281-%3E3%29-beta-D-Glc%22	73456	646.196				73456				beta-D-4-Deoxy-delta4-GlcA-(1->4)-beta-D-Glc-(1->4)-alpha-L-Rha-(1->3)-beta-D-Glc	http://metlin.scripps.edu/metabo_info.php?molid=73456	-145.109	http://wikipathways.org/index.php?title=Special%3ASearchPathways&doSearch=1&query=%22beta-D-4-Deoxy-delta4-GlcA-%281-%3E4%29-beta-D-Glc-%281-%3E4%29-alpha-L-Rha-%281-%3E3%29-beta-D-Glc%22
862	M0	1	136.073	136.073	136.073	1.141	1.144	1.144	8.70441	0	8.11176	4483.18	NaN	8.8294	0.010277	0.010277	136.073	1.143	C02505	135.068	103-81-1	C02505	HMDB10715	3260			5517	2-Phenylacetamide;	http://www.kegg.jp/dbget-bin/www_bget?C02505	-23.7065	http://wikipathways.org/index.php?title=Special%3ASearchPathways&doSearch=1&query=%222-Phenylacetamide%3B%22	C07565	135.068	103-84-4	C07565		43491			9768	Acetanilide;	http://www.kegg.jp/dbget-bin/www_bget?C07565	-23.7065	http://wikipathways.org/index.php?title=Special%3ASearchPathways&doSearch=1&query=%22Acetanilide%3B%22
501	M0	1	255.005	255.005	255.005	4.308	4.358	4.358	8.37308	0	8.4402	4476.7	NaN	10.046	0.010551	0.010551	255.005	4.34133	72264	254.001	76738-62-0	C18479		72264			124489153	Diclomezine	http://metlin.scripps.edu/metabo_info.php?molid=72264	-16.2283	http://wikipathways.org/index.php?title=Special%3ASearchPathways&doSearch=1&query=%22Diclomezine%22	C18458	254.001	62865-36-5	C18458		72258			124489132	Diclomezine	http://www.kegg.jp/dbget-bin/www_bget?C18458	-16.3542	http://wikipathways.org/index.php?title=Special%3ASearchPathways&doSearch=1&query=%22Diclomezine%22
123	M0	1	843.238	843.24	843.24	11.419	11.386	11.386	8.28356	0	8.49882	4408.06	NaN	8.6475	0.009676	0.009676	843.239	11.397	46817	842.191				46817				Monodemalonylsalvianin	http://metlin.scripps.edu/metabo_info.php?molid=46817	48.5096	http://wikipathways.org/index.php?title=Special%3ASearchPathways&doSearch=1&query=%22Monodemalonylsalvianin%22	46821	842.191				46821				Pelargonidin 3-(6''-malonylglucoside)-7-(6'''-caffeylglucoside)	http://metlin.scripps.edu/metabo_info.php?molid=46821	48.5096	http://wikipathways.org/index.php?title=Special%3ASearchPathways&doSearch=1&query=%22Pelargonidin+3-%286%27%27-malonylglucoside%29-7-%286%27%27%27-caffeylglucoside%29%22
292	M0	1	422.035	422.037	422.037	2.965	2.98	2.98	8.3856	0	8.38559	4383.48	NaN	10.0753	0.010231	0.010231	422.036	2.975	1260	421.038	73-48-3	C07758		1260			9960	Bendroflumethiazide	http://metlin.scripps.edu/metabo_info.php?molid=1260	-22.2189	http://wikipathways.org/index.php?title=Special%3ASearchPathways&doSearch=1&query=%22Bendroflumethiazide%22	C07758	421.038	73-48-3	C07758		1260			9960	Bendroflumethiazide	http://www.kegg.jp/dbget-bin/www_bget?C07758	-22.2545	http://wikipathways.org/index.php?title=Special%3ASearchPathways&doSearch=1&query=%22Bendroflumethiazide%22
447	M0	1	280.209	280.209	280.209	10.489	10.409	10.409	8.42099	0	8.34955	4382.04	NaN	10.2468	0.010377	0.010377	280.209	10.4357	HMDB12535	279.196	54397-84-1		HMDB12535	3831				12S-HHT	http://www.hmdb.ca/metabolites/HMDB12535	17.3009	http://wikipathways.org/index.php?title=Special%3ASearchPathways&doSearch=1&query=%2212S-HHT%22	67996	279.183	33716-82-4	C09923		67996			12109	Serratine	http://metlin.scripps.edu/metabo_info.php?molid=67996	62.3258	http://wikipathways.org/index.php?title=Special%3ASearchPathways&doSearch=1&query=%22Serratine%22
656	M0	1	199.144	199.143	199.143	2.589	2.592	2.592	8.71475	0	8.05118	4371.96	NaN	11.4328	0.009551	0.009551	199.144	2.591	C06185	198.137	20084-93-9	C06185		64427			8436	Slaframine;	http://www.kegg.jp/dbget-bin/www_bget?C06185	-5.24553	http://wikipathways.org/index.php?title=Special%3ASearchPathways&doSearch=1&query=%22Slaframine%3B%22	64439	198.137	481-37-8	C10858	HMDB06548	64439			13041	Slaframine	http://metlin.scripps.edu/metabo_info.php?molid=64439	-5.38685	http://wikipathways.org/index.php?title=Special%3ASearchPathways&doSearch=1&query=%22Slaframine%22
657	M0	1	199.144	199.144	199.144	30.032	30.012	30.012	8.51739	0	8.23655	4345.81	NaN	10.3232	0.010783	0.010783	199.144	30.0187	C06185	198.137	20084-93-9	C06185		64427			8436	Slaframine;	http://www.kegg.jp/dbget-bin/www_bget?C06185	-2.93736	http://wikipathways.org/index.php?title=Special%3ASearchPathways&doSearch=1&query=%22Slaframine%3B%22	64439	198.137	481-37-8	C10858	HMDB06548	64439			13041	Slaframine	http://metlin.scripps.edu/metabo_info.php?molid=64439	-3.07868	http://wikipathways.org/index.php?title=Special%3ASearchPathways&doSearch=1&query=%22Slaframine%22
564	M0	1	227.174	227.174	227.174	12.537	12.564	12.564	8.34379	0	8.40126	4326.56	NaN	10.8557	0.009475	0.009475	227.174	12.555	C04277	226.168		C04277					6940	1,8-Diazacyclotetradecane-2,9-dione	http://www.kegg.jp/dbget-bin/www_bget?C04277	-7.47084	http://wikipathways.org/index.php?title=Special%3ASearchPathways&doSearch=1&query=%221%2C8-Diazacyclotetradecane-2%2C9-dione%22	66151	226.168				66151				1,8-Diazacyclotetradecane-2,9-dione	http://metlin.scripps.edu/metabo_info.php?molid=66151	-7.59464	http://wikipathways.org/index.php?title=Special%3ASearchPathways&doSearch=1&query=%221%2C8-Diazacyclotetradecane-2%2C9-dione%22
456	M0	1	274.091	274.092	274.092	3.024	3.027	3.027	8.30363	0	8.39538	4228.09	NaN	10.0616	0.011105	0.011105	274.091	3.026	44446	273.082	68693-11-8			44446				MODAFINIL	http://metlin.scripps.edu/metabo_info.php?molid=44446	4.63474	http://wikipathways.org/index.php?title=Special%3ASearchPathways&doSearch=1&query=%22MODAFINIL%22	C10849	273.086	14912-30-2	C10849		68624			13032	Brugine	http://www.kegg.jp/dbget-bin/www_bget?C10849	-7.63253	http://wikipathways.org/index.php?title=Special%3ASearchPathways&doSearch=1&query=%22Brugine%22
786	M0	1	165.114	165.114	165.114	10.547	10.468	10.468	8.42087	0	8.27684	4225.36	NaN	9.66858	0.010346	0.010346	165.114	10.4943	1450	164.106	55745-85-2			1450				1-(2-Pyrimidyl)piperazine	http://metlin.scripps.edu/metabo_info.php?molid=1450	-0.448896	http://wikipathways.org/index.php?title=Special%3ASearchPathways&doSearch=1&query=%221-%282-Pyrimidyl%29piperazine%22	43312	164.105				43312				Poloxalene	http://metlin.scripps.edu/metabo_info.php?molid=43312	7.7288	http://wikipathways.org/index.php?title=Special%3ASearchPathways&doSearch=1&query=%22Poloxalene%22
906	M0	1	123.04	123.047	123.047	13.244	13.223	13.223	8.07582	0	8.58182	4141.52	NaN	10.5853	0.010351	0.010351	123.044	13.23	62451	122.037	556-50-3	C02037	HMDB11733	62451			5129	4-Hydroxybenzaldehyde	http://metlin.scripps.edu/metabo_info.php?molid=62451	-0.852202	http://wikipathways.org/index.php?title=Special%3ASearchPathways&doSearch=1&query=%224-Hydroxybenzaldehyde%22	65898	122.037	622-78-6	C03098		65898			5996	3-Hydroxybenzaldehyde	http://metlin.scripps.edu/metabo_info.php?molid=65898	-0.852202	http://wikipathways.org/index.php?title=Special%3ASearchPathways&doSearch=1&query=%223-Hydroxybenzaldehyde%22
342	M0	1	362.086	362.085	362.085	7.91	7.901	7.901	8.1437	0	8.51242	4138.39	NaN	10.4477	0.00806	0.00806	362.086	7.904	68781	361.072	69806-40-2	C11031		68781			13214	Fenoxaprop-ethyl	http://metlin.scripps.edu/metabo_info.php?molid=68781	16.8591	http://wikipathways.org/index.php?title=Special%3ASearchPathways&doSearch=1&query=%22Fenoxaprop-ethyl%22	C11024	361.072	66441-23-4	C11024		68731			13207	Fenoxaprop-ethyl;	http://www.kegg.jp/dbget-bin/www_bget?C11024	16.8591	http://wikipathways.org/index.php?title=Special%3ASearchPathways&doSearch=1&query=%22Fenoxaprop-ethyl%3B%22
1027	M0	1	89.5069	89.5072	89.5072	29.868	29.894	29.894	8.1688	0	8.48195	4127.28	NaN	9.21773	0.007689	0.007689	89.5071	29.8853
711	M0	1	185.132	185.131	185.131	9.347	9.279	9.279	8.3592	0	8.28749	4118.92	NaN	9.71088	0.010713	0.010713	185.131	9.30167	41200	184.125	943-73-7	C17235		41200			96023643	Chamazulene	http://metlin.scripps.edu/metabo_info.php?molid=41200	-10.4078	http://wikipathways.org/index.php?title=Special%3ASearchPathways&doSearch=1&query=%22Chamazulene%22	C09633	184.125	529-05-5	C09633			LMPR0103410002		11823	Chamazulene	http://www.kegg.jp/dbget-bin/www_bget?C09633	-10.4078	http://wikipathways.org/index.php?title=Special%3ASearchPathways&doSearch=1&query=%22Chamazulene%22
622	M0	1	206.12	206.119	206.119	4.284	4.381	4.381	8.33166	0	8.31153	4111.7	NaN	8.38048	0.009234	0.009234	206.119	4.34867	C10846	205.11	32152-73-1	C10846		68574			13029	Bellendine	http://www.kegg.jp/dbget-bin/www_bget?C10846	4.28225	http://wikipathways.org/index.php?title=Special%3ASearchPathways&doSearch=1&query=%22Bellendine%22	1133	205.11	3627-45-0			1133				Normeperidinic acid	http://metlin.scripps.edu/metabo_info.php?molid=1133	4.38463	http://wikipathways.org/index.php?title=Special%3ASearchPathways&doSearch=1&query=%22Normeperidinic+acid%22
474	M0	1	267.229	267.226	267.226	31.48	31.448	31.448	8.20024	0	8.43051	4086.23	NaN	8.23387	0.009874	0.009874	267.227	31.4587	35137	266.225				35137				7-heptadecynoic acid	http://metlin.scripps.edu/metabo_info.php?molid=35137	-19.8867	http://wikipathways.org/index.php?title=Special%3ASearchPathways&doSearch=1&query=%227-heptadecynoic+acid%22	35138	266.225				35138				8-heptadecynoic acid	http://metlin.scripps.edu/metabo_info.php?molid=35138	-19.8867	http://wikipathways.org/index.php?title=Special%3ASearchPathways&doSearch=1&query=%228-heptadecynoic+acid%22
709	M0	1	185.131	185.131	185.131	1.835	1.838	1.838	8.40433	0	8.21237	4057.61	NaN	9.62671	0.010291	0.010291	185.131	1.837	41200	184.125	943-73-7	C17235		41200			96023643	Chamazulene	http://metlin.scripps.edu/metabo_info.php?molid=41200	-11.9285	http://wikipathways.org/index.php?title=Special%3ASearchPathways&doSearch=1&query=%22Chamazulene%22	C09633	184.125	529-05-5	C09633			LMPR0103410002		11823	Chamazulene	http://www.kegg.jp/dbget-bin/www_bget?C09633	-11.9285	http://wikipathways.org/index.php?title=Special%3ASearchPathways&doSearch=1&query=%22Chamazulene%22
143	M0	1	672.631	672.633	672.633	9.7	9.632	9.632	8.34593	0	8.25252	4020.75	NaN	9.62296	0.008658	0.008658	672.633	9.65467	HMDB12321	671.534	148347-41-5		HMDB12321					Galactosylceramide (d18:1/14:0)	http://www.hmdb.ca/metabolites/HMDB12321	135.741	http://wikipathways.org/index.php?title=Special%3ASearchPathways&doSearch=1&query=%22Galactosylceramide+%28d18%3A1%2F14%3A0%29%22	53985	671.534				53985				GlcCer(d18:1/14:0)	http://metlin.scripps.edu/metabo_info.php?molid=53985	135.758	http://wikipathways.org/index.php?title=Special%3ASearchPathways&doSearch=1&query=%22GlcCer%28d18%3A1%2F14%3A0%29%22
103	M0	1	922.008	922.009	922.009	38.792	38.489	38.489	8.6789	0	7.91074	4003.09	NaN	9.59459	0.009507	0.009507	922.008	38.59	69814	921.157				69814				2-Naphthoyl-CoA	http://metlin.scripps.edu/metabo_info.php?molid=69814	-170.045	http://wikipathways.org/index.php?title=Special%3ASearchPathways&doSearch=1&query=%222-Naphthoyl-CoA%22	C14120	921.157		C14120					854356	2-Naphthoyl-CoA	http://www.kegg.jp/dbget-bin/www_bget?C14120	-170.074	http://wikipathways.org/index.php?title=Special%3ASearchPathways&doSearch=1&query=%222-Naphthoyl-CoA%22
165	M0	1	605.271	605.276	605.276	10.3	10.256	10.256	8.10652	0	8.47023	3977.36	NaN	7.5936	0.01078	0.01078	605.274	10.2707	C20137	604.255		C20137					135626597	N-Demethyl-desepoxyansamitocin P-3;	http://www.kegg.jp/dbget-bin/www_bget?C20137	18.4414	http://wikipathways.org/index.php?title=Special%3ASearchPathways&doSearch=1&query=%22N-Demethyl-desepoxyansamitocin+P-3%3B%22	LMST01130007	604.288	507-60-8	C08880			LMST01130007		85300754	Scilliroside	http://www.lipidmaps.org/data/LMSDRecord.php?LMID=LMST01130007	-36.5217	http://wikipathways.org/index.php?title=Special%3ASearchPathways&doSearch=1&query=%22Scilliroside%22
322	M0	1	388.948	388.947	388.947	4.296	4.334	4.334	8.17396	0	8.39156	3955.1	NaN	8.93761	0.00992	0.00992	388.947	4.32133	LMPK02000053	387.967					LMPK02000053		74380477	Laurenenyne A	http://www.lipidmaps.org/data/LMSDRecord.php?LMID=LMPK02000053	-71.4004	http://wikipathways.org/index.php?title=Special%3ASearchPathways&doSearch=1&query=%22Laurenenyne+A%22	LMPK02000054	387.967					LMPK02000054		74380478	Laurenenyne B	http://www.lipidmaps.org/data/LMSDRecord.php?LMID=LMPK02000054	-71.4004	http://wikipathways.org/index.php?title=Special%3ASearchPathways&doSearch=1&query=%22Laurenenyne+B%22
160	M0	1	608.087	608.09	608.09	10.465	10.433	10.433	8.41818	0	8.13205	3924.97	NaN	7.70435	0.009932	0.009932	608.089	10.4437	LMSL01010002	607.081	7277-98-7	C00203	HMDB00304	3675	LMSL01010002		14714473	UDP-GlcNAc	http://www.lipidmaps.org/data/LMSDRecord.php?LMID=LMSL01010002	-0.754429	http://wikipathways.org/index.php?title=Special%3ASearchPathways&doSearch=1&query=%22UDP-GlcNAc%22	HMDB00290	607.082	528-04-1	C00043	HMDB00290	41549			3345	Uridine diphosphate-N-acetylglucosamine	http://www.hmdb.ca/metabolites/HMDB00290	-0.858204	http://wikipathways.org/index.php?title=Special%3ASearchPathways&doSearch=1&query=%22Uridine+diphosphate-N-acetylglucosamine%22
475	M0	1	267.227	267.226	267.226	31.01	30.954	30.954	8.09587	0	8.44906	3914.58	NaN	9.43985	0.006589	0.006589	267.226	30.9727	35137	266.225				35137				7-heptadecynoic acid	http://metlin.scripps.edu/metabo_info.php?molid=35137	-23.4789	http://wikipathways.org/index.php?title=Special%3ASearchPathways&doSearch=1&query=%227-heptadecynoic+acid%22	35138	266.225				35138				8-heptadecynoic acid	http://metlin.scripps.edu/metabo_info.php?molid=35138	-23.4789	http://wikipathways.org/index.php?title=Special%3ASearchPathways&doSearch=1&query=%228-heptadecynoic+acid%22
997	M0	1	100.077	100.076	100.076	11.442	11.528	11.528	8.17121	0	8.36763	3902.68	NaN	9.44614	0.010222	0.010222	100.077	11.4993	62467	99.0684	675-20-7		HMDB11749	62467				?-Valerolactam	http://metlin.scripps.edu/metabo_info.php?molid=62467	2.86334	http://wikipathways.org/index.php?title=Special%3ASearchPathways&doSearch=1&query=%22%3F-Valerolactam%22	68859	99.0684	110-82-7	C11249		68859			13426	N-Methyl-2-pyrrolidinone	http://metlin.scripps.edu/metabo_info.php?molid=68859	2.86334	http://wikipathways.org/index.php?title=Special%3ASearchPathways&doSearch=1&query=%22N-Methyl-2-pyrrolidinone%22
132	M0	1	744.083	744.08	744.08	7.934	7.878	7.878	8.26962	0	8.26709	3898.54	NaN	10.3119	0.009858	0.009858	744.081	7.89667	102	743.075	53-59-8	C00006	HMDB00217	102			3308	Nicotinamide Adenine Dinucleotide Phosphate (NADP+)	http://metlin.scripps.edu/metabo_info.php?molid=102	-3.35991	http://wikipathways.org/index.php?title=Special%3ASearchPathways&doSearch=1&query=%22Nicotinamide+Adenine+Dinucleotide+Phosphate+%28NADP%2B%29%22	LMPK12010311	743.167					LMPK12010311		85292317	-	http://www.lipidmaps.org/data/LMSDRecord.php?LMID=LMPK12010311	-126.52	http://wikipathways.org/index.php?title=Special%3ASearchPathways&doSearch=1&query=%22-%22
814	M0	1	153.043	153.041	153.041	4.861	4.97	4.97	8.15959	0	8.3719	3888.37	NaN	11.089	0.011202	0.011202	153.042	4.93367	HMDB00292	152.033	69-89-6	C00385	HMDB00292	82			3675	Xanthine	http://www.hmdb.ca/metabolites/HMDB00292	4.16575	http://wikipathways.org/index.php?title=Special%3ASearchPathways&doSearch=1&query=%22Xanthine%22	HMDB00786	152.033	2465-59-0	C07599	HMDB00786	866			9801	Oxypurinol	http://www.hmdb.ca/metabolites/HMDB00786	4.16575	http://wikipathways.org/index.php?title=Special%3ASearchPathways&doSearch=1&query=%22Oxypurinol%22
174	M0	1	575.948	575.948	575.948	4.296	4.346	4.346	8.14713	0	8.3778	3875.63	NaN	10.0815	0.012049	0.012049	575.948	4.32933	C06886	575.002	69712-56-7	C06886		3954			9103	Cefotetan	http://www.kegg.jp/dbget-bin/www_bget?C06886	-108.158	http://wikipathways.org/index.php?title=Special%3ASearchPathways&doSearch=1&query=%22Cefotetan%22	3954	575.002	69712-56-7	C06886		3954			9103	cefotetan	http://metlin.scripps.edu/metabo_info.php?molid=3954	-108.247	http://wikipathways.org/index.php?title=Special%3ASearchPathways&doSearch=1&query=%22cefotetan%22
680	M0	1	190.073	190.072	190.072	8.075	8.066	8.066	8.03324	0	8.48649	3865.57	NaN	10.1195	0.009115	0.009115	190.072	8.069	3325	189.064	1948-82-9	C05379	HMDB03974	3325			7753	N-Acetyl-L-glutamic acid	http://metlin.scripps.edu/metabo_info.php?molid=3325	3.11888	http://wikipathways.org/index.php?title=Special%3ASearchPathways&doSearch=1&query=%22N-Acetyl-L-glutamic+acid%22	5569	189.064				5569				Glutarylglycine	http://metlin.scripps.edu/metabo_info.php?molid=5569	3.11888	http://wikipathways.org/index.php?title=Special%3ASearchPathways&doSearch=1&query=%22Glutarylglycine%22
310	M0	1	404.192	404.194	404.194	9.7	9.644	9.644	8.21873	0	8.29349	3851.09	NaN	10.3229	0.009964	0.009964	404.193	9.66267	16764	403.186				16764				Thr Phe His	http://metlin.scripps.edu/metabo_info.php?molid=16764	0.087635	http://wikipathways.org/index.php?title=Special%3ASearchPathways&doSearch=1&query=%22Thr+Phe+His%22	17841	403.186				17841				Phe His Thr	http://metlin.scripps.edu/metabo_info.php?molid=17841	0.087635	http://wikipathways.org/index.php?title=Special%3ASearchPathways&doSearch=1&query=%22Phe+His+Thr%22
281	M0	1	430.207	430.208	430.208	10.536	10.456	10.456	8.18793	0	8.30775	3819.38	NaN	10.4906	0.010447	0.010447	430.208	10.4827	16977	429.201				16977				Trp Pro Gln	http://metlin.scripps.edu/metabo_info.php?molid=16977	-3.36517	http://wikipathways.org/index.php?title=Special%3ASearchPathways&doSearch=1&query=%22Trp+Pro+Gln%22	18245	429.201				18245				Gln Trp Pro	http://metlin.scripps.edu/metabo_info.php?molid=18245	-3.36517	http://wikipathways.org/index.php?title=Special%3ASearchPathways&doSearch=1&query=%22Gln+Trp+Pro%22
888	M0	1	128.94	128.94	128.94	1.023	1.026	1.026	8.47126	0	8.01775	3806.64	NaN	10.0575	0.010883	0.010883	128.94	1.025	72663	127.938	78-87-5	C19034		72663			124489706	Methylselenic acid	http://metlin.scripps.edu/metabo_info.php?molid=72663	-42.1898	http://wikipathways.org/index.php?title=Special%3ASearchPathways&doSearch=1&query=%22Methylselenic+acid%22	C18902	127.938		C18902					124489574	Methylselenic acid;	http://www.kegg.jp/dbget-bin/www_bget?C18902	-42.5728	http://wikipathways.org/index.php?title=Special%3ASearchPathways&doSearch=1&query=%22Methylselenic+acid%3B%22
1025	M0	1	89.5073	89.5073	89.5073	30.586	30.494	30.494	8.35285	0	8.12284	3781.38	NaN	9.68832	0.009573	0.009573	89.5073	30.5247
373	M0	1	343.043	343.042	343.042	1.5525	1.65	1.65	8.0704	0	8.39287	3757.96	NaN	10.82	0.01106	0.01106	343.043	1.6175	C18547	342.033	188425-85-6	C18547		72352			124489221	Boscalid	http://www.kegg.jp/dbget-bin/www_bget?C18547	5.92439	http://wikipathways.org/index.php?title=Special%3ASearchPathways&doSearch=1&query=%22Boscalid%22	72352	342.033	188425-85-6	C18547		72352			124489221	Boscalid	http://metlin.scripps.edu/metabo_info.php?molid=72352	6.01794	http://wikipathways.org/index.php?title=Special%3ASearchPathways&doSearch=1&query=%22Boscalid%22
370	M0	1	347.024	347.026	347.026	2.753	2.733	2.733	8.32715	0	8.13443	3754.8	NaN	10.253	0.011296	0.011296	347.025	2.73967	C18899	345.978	731-27-1	C18899		72660			124489571	Tolylfluanid	http://www.kegg.jp/dbget-bin/www_bget?C18899	114.33	http://wikipathways.org/index.php?title=Special%3ASearchPathways&doSearch=1&query=%22Tolylfluanid%22	72660	345.978	731-27-1	C18899		72660			124489571	Tolylfluanid	http://metlin.scripps.edu/metabo_info.php?molid=72660	114.466	http://wikipathways.org/index.php?title=Special%3ASearchPathways&doSearch=1&query=%22Tolylfluanid%22
304	M0	1	405.009	405.009	405.009	9.511	9.432	9.432	8.2457	0	8.20612	3736.52	NaN	8.21971	0.010545	0.010545	405.009	9.45833	HMDB00295	404.002	58-98-0	C00015	HMDB00295	97			3317	Uridine 5'-diphosphate	http://www.hmdb.ca/metabolites/HMDB00295	-2.67325	http://wikipathways.org/index.php?title=Special%3ASearchPathways&doSearch=1&query=%22Uridine+5%27-diphosphate%22	C00015	404.002	58-98-0	C00015	HMDB00295	97			3317	UDP;	http://www.kegg.jp/dbget-bin/www_bget?C00015	-2.68068	http://wikipathways.org/index.php?title=Special%3ASearchPathways&doSearch=1&query=%22UDP%3B%22
332	M0	1	372.975	372.975	372.975	4.296	4.334	4.334	8.04243	0	8.40395	3726.36	NaN	11.2483	0.010405	0.010405	372.975	4.32133	72212	371.935	177406-68-7	C18415		72212			124489089	Profenofos	http://metlin.scripps.edu/metabo_info.php?molid=72212	87.0716	http://wikipathways.org/index.php?title=Special%3ASearchPathways&doSearch=1&query=%22Profenofos%22	C18404	371.935	41198-08-7	C18404		72182			124489078	Profenofos	http://www.kegg.jp/dbget-bin/www_bget?C18404	87.1846	http://wikipathways.org/index.php?title=Special%3ASearchPathways&doSearch=1&query=%22Profenofos%22
708	M0	1	185.131	185.131	185.131	8.205	8.196	8.196	8.25666	0	8.18959	3726.13	NaN	10.3908	0.0112	0.0112	185.131	8.199	41200	184.125	943-73-7	C17235		41200			96023643	Chamazulene	http://metlin.scripps.edu/metabo_info.php?molid=41200	-11.7058	http://wikipathways.org/index.php?title=Special%3ASearchPathways&doSearch=1&query=%22Chamazulene%22	C09633	184.125	529-05-5	C09633			LMPR0103410002		11823	Chamazulene	http://www.kegg.jp/dbget-bin/www_bget?C09633	-11.7058	http://wikipathways.org/index.php?title=Special%3ASearchPathways&doSearch=1&query=%22Chamazulene%22
185	M0	1	560.076	560.077	560.077	2.73	2.733	2.733	8.3163	0	8.12662	3719.94	NaN	8.94289	0.007835	0.007835	560.076	2.732	HMDB01178	559.072	20762-30-5		HMDB01178					Adenosine diphosphate ribose	http://www.hmdb.ca/metabolites/HMDB01178	-5.40777	http://wikipathways.org/index.php?title=Special%3ASearchPathways&doSearch=1&query=%22Adenosine+diphosphate+ribose%22	HMDB12276	559.072			HMDB12276					Phosphoribosyl-AMP	http://www.hmdb.ca/metabolites/HMDB12276	-5.40777	http://wikipathways.org/index.php?title=Special%3ASearchPathways&doSearch=1&query=%22Phosphoribosyl-AMP%22
636	M0	1	203.103	203.104	203.104	7.204	7.266	7.266	8.05249	0	8.38007	3700.71	NaN	9.46196	0.009812	0.009812	203.104	7.24533	C06658	202.095	112240-59-2	C06658					8883	Proclavaminic acid;	http://www.kegg.jp/dbget-bin/www_bget?C06658	1.53888	http://wikipathways.org/index.php?title=Special%3ASearchPathways&doSearch=1&query=%22Proclavaminic+acid%3B%22	C08271	202.095	58919-61-2	C08271		66813			10470	Coprine;	http://www.kegg.jp/dbget-bin/www_bget?C08271	1.53888	http://wikipathways.org/index.php?title=Special%3ASearchPathways&doSearch=1&query=%22Coprine%3B%22
815	M0	1	152.058	152.056	152.056	3.66	3.722	3.722	8.18876	0	8.23928	3692.36	NaN	10.3412	0.010061	0.010061	152.057	3.70133	C00242	151.049	73-40-5	C00242	HMDB00132	315			3541	Guanine;	http://www.kegg.jp/dbget-bin/www_bget?C00242	-1.78308	http://wikipathways.org/index.php?title=Special%3ASearchPathways&doSearch=1&query=%22Guanine%3B%22	HMDB00132	151.049	73-40-5	C00242	HMDB00132	315			3541	Guanine	http://www.hmdb.ca/metabolites/HMDB00132	-1.83604	http://wikipathways.org/index.php?title=Special%3ASearchPathways&doSearch=1&query=%22Guanine%22
234	M0	1	471.125	471.122	471.122	10.3	10.256	10.256	8.13457	0	8.27262	3654.08	NaN	7.94885	0.010044	0.010044	471.123	10.2707	LMPK12110057	470.121					LMPK12110057		85293720	Pongamoside B	http://www.lipidmaps.org/data/LMSDRecord.php?LMID=LMPK12110057	-13.3044	http://wikipathways.org/index.php?title=Special%3ASearchPathways&doSearch=1&query=%22Pongamoside+B%22	LMPK12111584	470.121					LMPK12111584		85295247	Pongamoside C	http://www.lipidmaps.org/data/LMSDRecord.php?LMID=LMPK12111584	-13.3044	http://wikipathways.org/index.php?title=Special%3ASearchPathways&doSearch=1&query=%22Pongamoside+C%22
944	M0	1	114.091	114.09	114.09	2.4	2.427	2.427	8.00037	0	8.40057	3642.66	NaN	8.52786	0.01022	0.01022	114.09	2.418	44753	113.084	35608-64-1			44753				?-Caprolactam	http://metlin.scripps.edu/metabo_info.php?molid=44753	-14.8238	http://wikipathways.org/index.php?title=Special%3ASearchPathways&doSearch=1&query=%22%3F-Caprolactam%22	64638	113.084	60-12-8	C05853		64638			8146	DMPO	http://metlin.scripps.edu/metabo_info.php?molid=64638	-14.8238	http://wikipathways.org/index.php?title=Special%3ASearchPathways&doSearch=1&query=%22DMPO%22
1064	M0	1	84.0808	84.0806	84.0806	5.709	5.735	5.735	9.17466	0	7.21648	3624.85	NaN	9.36214	0.010756	0.010756	84.0807	5.72633	63458	83.0735				63458				Piperideine	http://metlin.scripps.edu/metabo_info.php?molid=63458	-7.65066	http://wikipathways.org/index.php?title=Special%3ASearchPathways&doSearch=1&query=%22Piperideine%22	63887	83.0735				63887				1-Methylpyrrolinium	http://metlin.scripps.edu/metabo_info.php?molid=63887	-7.65066	http://wikipathways.org/index.php?title=Special%3ASearchPathways&doSearch=1&query=%221-Methylpyrrolinium%22
955	M0	1	113.049	113.051	113.051	0.929	0.932	0.932	8.29112	0	8.07989	3588.55	NaN	11.1005	0.009023	0.009023	113.051	0.931	2299	112.039	3641-08-05			2299				1,2,4-Triazole-3-carboxamide	http://metlin.scripps.edu/metabo_info.php?molid=2299	38.5641	http://wikipathways.org/index.php?title=Special%3ASearchPathways&doSearch=1&query=%221%2C2%2C4-Triazole-3-carboxamide%22	C01066	112.052	504-02-9	C01066		65551			4305	Cyclohexane-1,3-dione;	http://www.kegg.jp/dbget-bin/www_bget?C01066	-85.3916	http://wikipathways.org/index.php?title=Special%3ASearchPathways&doSearch=1&query=%22Cyclohexane-1%2C3-dione%3B%22
816	M0	1	152.058	152.056	152.056	8.193	8.16	8.16	8.08043	0	8.28057	3570.64	NaN	10.0272	0.009589	0.009589	152.057	8.171	C00242	151.049	73-40-5	C00242	HMDB00132	315			3541	Guanine;	http://www.kegg.jp/dbget-bin/www_bget?C00242	-2.15382	http://wikipathways.org/index.php?title=Special%3ASearchPathways&doSearch=1&query=%22Guanine%3B%22	HMDB00132	151.049	73-40-5	C00242	HMDB00132	315			3541	Guanine	http://www.hmdb.ca/metabolites/HMDB00132	-2.20678	http://wikipathways.org/index.php?title=Special%3ASearchPathways&doSearch=1&query=%22Guanine%22
257	M0	1	456.645	456.644	456.644	10.312	10.244	10.244	8.08028	0	8.26876	3549.36	NaN	9.80133	0.011515	0.011515	456.644	10.2667	72071	455.741				72071				1,2,3,4,6,7,8,9-Octachlorodibenzo-p-dioxin	http://metlin.scripps.edu/metabo_info.php?molid=72071	-228.704	http://wikipathways.org/index.php?title=Special%3ASearchPathways&doSearch=1&query=%221%2C2%2C3%2C4%2C6%2C7%2C8%2C9-Octachlorodibenzo-p-dioxin%22	C18180	455.741	3268-87-9	C18180		71998			96024396	1,2,3,4,6,7,8,9-Octachlorodibenzo-p-dioxin;	http://www.kegg.jp/dbget-bin/www_bget?C18180	-228.811	http://wikipathways.org/index.php?title=Special%3ASearchPathways&doSearch=1&query=%221%2C2%2C3%2C4%2C6%2C7%2C8%2C9-Octachlorodibenzo-p-dioxin%3B%22
139	M0	1	712.486	712.487	712.487	36.649	37.005	37.005	8.65419	0	7.69424	3548.28	NaN	8.97278	0.010071	0.010071	712.487	36.8863	LMGP01011351	711.484					LMGP01011351		123060639	PC(13:0/18:4(6Z,9Z,12Z,15Z))	http://www.lipidmaps.org/data/LMSDRecord.php?LMID=LMGP01011351	-6.67666	http://wikipathways.org/index.php?title=Special%3ASearchPathways&doSearch=1&query=%22PC%2813%3A0%2F18%3A4%286Z%2C9Z%2C12Z%2C15Z%29%29%22	LMGP01011701	711.484					LMGP01011701		123060989	PC(18:4(6Z,9Z,12Z,15Z)/13:0)	http://www.lipidmaps.org/data/LMSDRecord.php?LMID=LMGP01011701	-6.67666	http://wikipathways.org/index.php?title=Special%3ASearchPathways&doSearch=1&query=%22PC%2818%3A4%286Z%2C9Z%2C12Z%2C15Z%29%2F13%3A0%29%22
1033	M0	1	89.0706	89.0719	89.0719	2.965	2.968	2.968	8.11874	0	8.22033	3531.7	NaN	10.7633	0.010396	0.010396	89.0715	2.967	4228	88.0637	96-31-1	C16364		4228			47205672	N,N'-Dimethylurea	http://metlin.scripps.edu/metabo_info.php?molid=4228	-0.266095	http://wikipathways.org/index.php?title=Special%3ASearchPathways&doSearch=1&query=%22N%2CN%27-Dimethylurea+%22	72999	88.0637	116-14-3	C19299		72999			124489971	N-Nitrosomethylethylamine	http://metlin.scripps.edu/metabo_info.php?molid=72999	-0.266095	http://wikipathways.org/index.php?title=Special%3ASearchPathways&doSearch=1&query=%22N-Nitrosomethylethylamine%22
987	M0	1	101.067	101.064	101.064	9.382	9.314	9.314	7.83717	0	8.49475	3519.1	NaN	9.50259	0.009959	0.009959	101.065	9.33667	3128	100.052	111-30-8	C12518		3128			582908	Glutaral (Glutaraldehyde)	http://metlin.scripps.edu/metabo_info.php?molid=3128	49.2508	http://wikipathways.org/index.php?title=Special%3ASearchPathways&doSearch=1&query=%22Glutaral+%28Glutaraldehyde%29%22	4141	100.052	3586-58-1		HMDB01862	4141	LMFA01020111	DFA7079	7849802	2-Ethylacrylic acid	http://metlin.scripps.edu/metabo_info.php?molid=4141	49.2508	http://wikipathways.org/index.php?title=Special%3ASearchPathways&doSearch=1&query=%222-Ethylacrylic+acid%22
887	M0	1	130.022	130.02	130.02	1.035	0.802	0.802	8.36589	0	7.96483	3516.99	NaN	9.1852	0.010331	0.010331	130.021	0.879667	C06554	129.017	108-80-5	C06554		66398			8783	Cyanuric acid	http://www.kegg.jp/dbget-bin/www_bget?C06554	-36.2458	http://wikipathways.org/index.php?title=Special%3ASearchPathways&doSearch=1&query=%22Cyanuric+acid%22	66429	129.017	3397-62-4	C06560		66429			8789	Cyanuric acid	http://metlin.scripps.edu/metabo_info.php?molid=66429	-36.5635	http://wikipathways.org/index.php?title=Special%3ASearchPathways&doSearch=1&query=%22Cyanuric+acid%22
366	M0	1	348.07	348.069	348.069	6.745	6.912	6.912	7.99509	0	8.33128	3509.35	NaN	9.27451	0.010115	0.010115	348.07	6.85633	HMDB00045	347.063	61-19-8	C00020	HMDB00045				3322	Adenosine monophosphate	http://www.hmdb.ca/metabolites/HMDB00045	-3.37787	http://wikipathways.org/index.php?title=Special%3ASearchPathways&doSearch=1&query=%22Adenosine+monophosphate%22	HMDB01044	347.063	902-04-5	C00362	HMDB01044	3489			3653	2'-Deoxyguanosine 5'-monophosphate	http://www.hmdb.ca/metabolites/HMDB01044	-3.37787	http://wikipathways.org/index.php?title=Special%3ASearchPathways&doSearch=1&query=%222%27-Deoxyguanosine+5%27-monophosphate%22
104	M0	1	922.011	922.01	922.01	14.197	14.495	14.495	8.37729	0	7.93367	3482.41	NaN	10.3049	0.010479	0.010479	922.011	14.3957	69814	921.157				69814				2-Naphthoyl-CoA	http://metlin.scripps.edu/metabo_info.php?molid=69814	-167.593	http://wikipathways.org/index.php?title=Special%3ASearchPathways&doSearch=1&query=%222-Naphthoyl-CoA%22	C14120	921.157		C14120					854356	2-Naphthoyl-CoA	http://www.kegg.jp/dbget-bin/www_bget?C14120	-167.623	http://wikipathways.org/index.php?title=Special%3ASearchPathways&doSearch=1&query=%222-Naphthoyl-CoA%22
941	M0	1	114.092	114.092	114.092	39.91	39.913	39.913	8.18404	0	8.11904	3468.71	NaN	9.93361	0.009256	0.009256	114.092	39.912	C06593	113.084	105-60-2	C06593		44751			8819	epsilon-Caprolactam	http://www.kegg.jp/dbget-bin/www_bget?C06593	2.75901	http://wikipathways.org/index.php?title=Special%3ASearchPathways&doSearch=1&query=%22epsilon-Caprolactam%22	44753	113.084	35608-64-1			44753				?-Caprolactam	http://metlin.scripps.edu/metabo_info.php?molid=44753	3.07736	http://wikipathways.org/index.php?title=Special%3ASearchPathways&doSearch=1&query=%22%3F-Caprolactam%22
836	M0	1	146.069	146.069	146.069	12.266	12.269	12.269	8.05195	0	8.24357	3455.62	NaN	10.1203	0.009222	0.009222	146.069	12.268	C02796	145.053	1861-29-6	C02796		65826			5746	3-Methyleneoxindole	http://www.kegg.jp/dbget-bin/www_bget?C02796	55.6717	http://wikipathways.org/index.php?title=Special%3ASearchPathways&doSearch=1&query=%223-Methyleneoxindole%22	C06324	145.053	491-30-5	C06324		66352			8560	Isocarbostyril;	http://www.kegg.jp/dbget-bin/www_bget?C06324	55.6717	http://wikipathways.org/index.php?title=Special%3ASearchPathways&doSearch=1&query=%22Isocarbostyril%3B%22
659	M0	1	199.144	199.144	199.144	10.029	9.879	9.879	7.84107	0	8.43964	3430.13	NaN	10.8083	0.010319	0.010319	199.144	9.929	C06185	198.137	20084-93-9	C06185		64427			8436	Slaframine;	http://www.kegg.jp/dbget-bin/www_bget?C06185	-4.93935	http://wikipathways.org/index.php?title=Special%3ASearchPathways&doSearch=1&query=%22Slaframine%3B%22	64439	198.137	481-37-8	C10858	HMDB06548	64439			13041	Slaframine	http://metlin.scripps.edu/metabo_info.php?molid=64439	-5.08066	http://wikipathways.org/index.php?title=Special%3ASearchPathways&doSearch=1&query=%22Slaframine%22
757	M0	1	176.989	176.98	176.98	1.035	1.014	1.014	7.99863	0	8.28132	3428.85	NaN	8.17769	0.010529	0.010529	176.983	1.021	C03572	175.988		C03572					6364	2-Chloro-cis,cis-muconate	http://www.kegg.jp/dbget-bin/www_bget?C03572	-68.8855	http://wikipathways.org/index.php?title=Special%3ASearchPathways&doSearch=1&query=%222-Chloro-cis%2Ccis-muconate%22	C03585	175.988	22752-96-1	C03585		65994			6376	3-Chloro-cis,cis-muconate	http://www.kegg.jp/dbget-bin/www_bget?C03585	-68.8855	http://wikipathways.org/index.php?title=Special%3ASearchPathways&doSearch=1&query=%223-Chloro-cis%2Ccis-muconate%22
440	M0	1	284.051	284.048	284.048	1.635	1.638	1.638	8.16163	0	8.11215	3418.27	NaN	9.9945	0.010741	0.010741	284.049	1.637	C12987	283.046		C12987					583376	N2-Acetyl-L-aminoadipyl-delta-phosphate	http://www.kegg.jp/dbget-bin/www_bget?C12987	-17.4577	http://wikipathways.org/index.php?title=Special%3ASearchPathways&doSearch=1&query=%22N2-Acetyl-L-aminoadipyl-delta-phosphate%22	63445	283.046				63445				N2-Acetyl-L-aminoadipyl-?-phosphate	http://metlin.scripps.edu/metabo_info.php?molid=63445	-17.4683	http://wikipathways.org/index.php?title=Special%3ASearchPathways&doSearch=1&query=%22N2-Acetyl-L-aminoadipyl-%3F-phosphate%22
392	M0	1	327.052	327.05	327.05	1.258	1.25	1.25	8.14485	0	8.11817	3399.94	NaN	10.4453	0.010747	0.010747	327.051	1.25267	48347	326.043				48347				2-Hydroxyflemichapparin C	http://metlin.scripps.edu/metabo_info.php?molid=48347	1.24217	http://wikipathways.org/index.php?title=Special%3ASearchPathways&doSearch=1&query=%222-Hydroxyflemichapparin+C%22	48348	326.043				48348				Tephrosol	http://metlin.scripps.edu/metabo_info.php?molid=48348	1.24217	http://wikipathways.org/index.php?title=Special%3ASearchPathways&doSearch=1&query=%22Tephrosol%22
505	M0	1	253.179	253.177	253.177	10.5	10.444	10.444	8.22124	0	8.0365	3390.97	NaN	9.83135	0.009898	0.009898	253.178	10.4627	C09645	252.173	52483-04-2	C09645		67850			11835	Cuauhtemone	http://www.kegg.jp/dbget-bin/www_bget?C09645	-10.5351	http://wikipathways.org/index.php?title=Special%3ASearchPathways&doSearch=1&query=%22Cuauhtemone%22	C16504	252.173		C16504					47205800	Juvenile hormone III acid	http://www.kegg.jp/dbget-bin/www_bget?C16504	-10.5351	http://wikipathways.org/index.php?title=Special%3ASearchPathways&doSearch=1&query=%22Juvenile+hormone+III+acid%22
303	M0	1	405.01	405.008	405.008	4.508	4.758	4.758	8.31649	0	7.93735	3384.36	NaN	8.90399	0.010664	0.010664	405.009	4.67467	HMDB00295	404.002	58-98-0	C00015	HMDB00295	97			3317	Uridine 5'-diphosphate	http://www.hmdb.ca/metabolites/HMDB00295	-3.45378	http://wikipathways.org/index.php?title=Special%3ASearchPathways&doSearch=1&query=%22Uridine+5%27-diphosphate%22	C00015	404.002	58-98-0	C00015	HMDB00295	97			3317	UDP;	http://www.kegg.jp/dbget-bin/www_bget?C00015	-3.4612	http://wikipathways.org/index.php?title=Special%3ASearchPathways&doSearch=1&query=%22UDP%3B%22
972	M0	1	103.075	103.082	103.082	8.11	8.078	8.078	7.87011	0	8.33587	3304.34	NaN	10.5618	0.009971	0.009971	103.08	8.08867	C00803	102.068	109-52-4	C00803	HMDB00892	110	LMFA01010005	DFA0005	4061	Pentanoate;	http://www.kegg.jp/dbget-bin/www_bget?C00803	36.0054	http://wikipathways.org/index.php?title=Special%3ASearchPathways&doSearch=1&query=%22Pentanoate%3B%22	C08262	102.068	503-74-2	C08262	HMDB00718	109	LMFA01020181	DFA0226	10461	3-Methylbutanoic acid;	http://www.kegg.jp/dbget-bin/www_bget?C08262	36.0054	http://wikipathways.org/index.php?title=Special%3ASearchPathways&doSearch=1&query=%223-Methylbutanoic+acid%3B%22
486	M0	1	267.207	267.206	267.206	0.623	0.826	0.826	7.80295	0	8.40193	3302.52	NaN	9.36049	0.009099	0.009099	267.207	0.758333	44024	266.199	642-67-1			44024				APHYLLIC ACID	http://metlin.scripps.edu/metabo_info.php?molid=44024	-2.66717	http://wikipathways.org/index.php?title=Special%3ASearchPathways&doSearch=1&query=%22APHYLLIC+ACID%22	C04834	266.188		C04834			LMFA01020279 LMFA01070019		7395	Juvenile hormone II acid;	http://www.kegg.jp/dbget-bin/www_bget?C04834	39.5134	http://wikipathways.org/index.php?title=Special%3ASearchPathways&doSearch=1&query=%22Juvenile+hormone+II+acid%3B%22
658	M0	1	199.144	199.145	199.145	11.301	11.516	11.516	7.95674	0	8.24025	3289.51	NaN	9.86573	0.010456	0.010456	199.144	11.4443	C06185	198.137	20084-93-9	C06185		64427			8436	Slaframine;	http://www.kegg.jp/dbget-bin/www_bget?C06185	-1.11371	http://wikipathways.org/index.php?title=Special%3ASearchPathways&doSearch=1&query=%22Slaframine%3B%22	64439	198.137	481-37-8	C10858	HMDB06548	64439			13041	Slaframine	http://metlin.scripps.edu/metabo_info.php?molid=64439	-1.25503	http://wikipathways.org/index.php?title=Special%3ASearchPathways&doSearch=1&query=%22Slaframine%22
655	M0	1	199.143	199.143	199.143	29.173	29.541	29.541	8.21284	0	7.97205	3269.67	NaN	11.7813	0.010487	0.010487	199.143	29.4183	C06185	198.137	20084-93-9	C06185		64427			8436	Slaframine;	http://www.kegg.jp/dbget-bin/www_bget?C06185	-7.17349	http://wikipathways.org/index.php?title=Special%3ASearchPathways&doSearch=1&query=%22Slaframine%3B%22	64439	198.137	481-37-8	C10858	HMDB06548	64439			13041	Slaframine	http://metlin.scripps.edu/metabo_info.php?molid=64439	-7.31481	http://wikipathways.org/index.php?title=Special%3ASearchPathways&doSearch=1&query=%22Slaframine%22
995	M0	1	100.079	100.08	100.08	39.898	39.913	39.913	8.18426	0	7.99269	3256.73	NaN	8.84792	0.010114	0.010114	100.079	39.908	62467	99.0684	675-20-7		HMDB11749	62467				?-Valerolactam	http://metlin.scripps.edu/metabo_info.php?molid=62467	32.1024	http://wikipathways.org/index.php?title=Special%3ASearchPathways&doSearch=1&query=%22%3F-Valerolactam%22	68859	99.0684	110-82-7	C11249		68859			13426	N-Methyl-2-pyrrolidinone	http://metlin.scripps.edu/metabo_info.php?molid=68859	32.1024	http://wikipathways.org/index.php?title=Special%3ASearchPathways&doSearch=1&query=%22N-Methyl-2-pyrrolidinone%22
973	M0	1	103.04	103.039	103.039	4.484	4.499	4.499	8.01803	0	8.15136	3244.43	NaN	11.4192	0.009838	0.009838	103.04	4.494	C00109	102.032	600-18-0	C00109	HMDB00005	481	LMFA01060002	DFA0386	3409	2-Oxobutanoate;	http://www.kegg.jp/dbget-bin/www_bget?C00109	0.574985	http://wikipathways.org/index.php?title=Special%3ASearchPathways&doSearch=1&query=%222-Oxobutanoate%3B%22	C00164	102.032	541-50-4	C00164	HMDB00060	276	LMFA01060003	DFA0387	3464	Acetoacetate;	http://www.kegg.jp/dbget-bin/www_bget?C00164	0.574985	http://wikipathways.org/index.php?title=Special%3ASearchPathways&doSearch=1&query=%22Acetoacetate%3B%22
562	M0	1	227.983	227.982	227.982	1.023	0.991	0.991	8.04857	0	8.11117	3228.81	NaN	9.81493	0.011306	0.011306	227.982	1.00167	43894	226.99	484-20-8	C01557		43894			4715	CHLORQUINALDOL	http://metlin.scripps.edu/metabo_info.php?molid=43894	-69.8341	http://wikipathways.org/index.php?title=Special%3ASearchPathways&doSearch=1&query=%22CHLORQUINALDOL%22	C12469	226.999		C12469					582859	3-Amino-4,7-dihydroxy-8-chlorocoumarin	http://www.kegg.jp/dbget-bin/www_bget?C12469	-105.211	http://wikipathways.org/index.php?title=Special%3ASearchPathways&doSearch=1&query=%223-Amino-4%2C7-dihydroxy-8-chlorocoumarin%22
826	M0	1	148.061	148.06	148.06	4.084	4.11	4.11	8.08523	0	8.07127	3223.59	NaN	9.67564	0.009329	0.009329	148.06	4.10133	3761	147.053	11070-68-1			3761				Glutamate	http://metlin.scripps.edu/metabo_info.php?molid=3761	-4.74432	http://wikipathways.org/index.php?title=Special%3ASearchPathways&doSearch=1&query=%22Glutamate%22	58455	147.053				58455				L-4-Hydroxyglutamate semialdehyde	http://metlin.scripps.edu/metabo_info.php?molid=58455	-4.76472	http://wikipathways.org/index.php?title=Special%3ASearchPathways&doSearch=1&query=%22L-4-Hydroxyglutamate+semialdehyde%22
424	M0	1	298.997	298.997	298.997	1.56433	1.662	1.662	8.14264	0	8.0138	3223.49	NaN	10.3863	0.008309	0.008309	298.997	1.62944	4097	297.985				4097				3-chloro-4-hydrazinophenylmethylsulfonylmethyl sulfone	http://metlin.scripps.edu/metabo_info.php?molid=4097	13.9336	http://wikipathways.org/index.php?title=Special%3ASearchPathways&doSearch=1&query=%223-chloro-4-hydrazinophenylmethylsulfonylmethyl+sulfone%22	C07695	297.949	13755-38-9	C07695		66716			9897	Sodium nitroprusside dihydrate	http://www.kegg.jp/dbget-bin/www_bget?C07695	134.359	http://wikipathways.org/index.php?title=Special%3ASearchPathways&doSearch=1&query=%22Sodium+nitroprusside+dihydrate%22
798	M0	1	158.962	158.962	158.962	8.24	8.63125	8.63125	7.9195	0	8.23401	3218.76	NaN	8.13998	0.011271	0.011271	158.962	8.50083	72899	157.972	5589-96-8	C19212		72899			124489884	Sulfur mustard	http://metlin.scripps.edu/metabo_info.php?molid=72899	-115.47	http://wikipathways.org/index.php?title=Special%3ASearchPathways&doSearch=1&query=%22Sulfur+mustard%22	C19164	157.972	505-60-2	C19164		72858			124489836	Sulfur mustard;	http://www.kegg.jp/dbget-bin/www_bget?C19164	-115.621	http://wikipathways.org/index.php?title=Special%3ASearchPathways&doSearch=1&query=%22Sulfur+mustard%3B%22
135	M0	1	729.044	729.045	729.045	2.789	2.78	2.78	8.11214	0	8.02683	3195.46	NaN	9.60499	0.009282	0.009282	729.045	2.783	LMPK12112205	728.18					LMPK12112205		85295868	Primflaside	http://www.lipidmaps.org/data/LMSDRecord.php?LMID=LMPK12112205	-196.061	http://wikipathways.org/index.php?title=Special%3ASearchPathways&doSearch=1&query=%22Primflaside%22	50621	728.18				50621				Primflaside	http://metlin.scripps.edu/metabo_info.php?molid=50621	-196.183	http://wikipathways.org/index.php?title=Special%3ASearchPathways&doSearch=1&query=%22Primflaside%22
449	M0	1	279.135	279.136	279.136	10.536	10.515	10.515	7.94068	0	8.1968	3193.08	NaN	11.5489	0.009508	0.009508	279.136	10.522	C05775	278.127	132-13-8	C05775					8070	alpha-Ribazole;	http://www.kegg.jp/dbget-bin/www_bget?C05775	5.58259	http://wikipathways.org/index.php?title=Special%3ASearchPathways&doSearch=1&query=%22alpha-Ribazole%3B%22	C18753	278.127	77732-09-3	C18753		72520			124489427	Oxadixyl	http://www.kegg.jp/dbget-bin/www_bget?C18753	5.58259	http://wikipathways.org/index.php?title=Special%3ASearchPathways&doSearch=1&query=%22Oxadixyl%22
996	M0	1	100.077	100.077	100.077	7.946	8.066	8.066	8.027	0	8.10594	3185.83	NaN	9.97111	0.010875	0.010875	100.077	8.026	62467	99.0684	675-20-7		HMDB11749	62467				?-Valerolactam	http://metlin.scripps.edu/metabo_info.php?molid=62467	5.43059	http://wikipathways.org/index.php?title=Special%3ASearchPathways&doSearch=1&query=%22%3F-Valerolactam%22	68859	99.0684	110-82-7	C11249		68859			13426	N-Methyl-2-pyrrolidinone	http://metlin.scripps.edu/metabo_info.php?molid=68859	5.43059	http://wikipathways.org/index.php?title=Special%3ASearchPathways&doSearch=1&query=%22N-Methyl-2-pyrrolidinone%22
355	M0	1	358.202	358.202	358.202	1.812	1.826	1.826	8.07838	0	8.04059	3163.67	NaN	11.5615	0.011817	0.011817	358.202	1.82133	1154	357.194	2688-77-9	C09558		1154			11749	Laudanosine	http://metlin.scripps.edu/metabo_info.php?molid=1154	0.937866	http://wikipathways.org/index.php?title=Special%3ASearchPathways&doSearch=1&query=%22Laudanosine%22	1399	357.194	20594-83-6	C07251		1399			9460	Nalbuphine	http://metlin.scripps.edu/metabo_info.php?molid=1399	0.937866	http://wikipathways.org/index.php?title=Special%3ASearchPathways&doSearch=1&query=%22Nalbuphine%22
154	M0	1	641.127	641.126	641.126	1.647	1.638	1.638	8.07132	0	8.0128	3109.01	NaN	9.93114	0.010534	0.010534	641.126	1.641	LMPK12112102	640.127					LMPK12112102		85295765	Quercetin 3-glucoside-7-glucuronide	http://www.lipidmaps.org/data/LMSDRecord.php?LMID=LMPK12112102	-14.1045	http://wikipathways.org/index.php?title=Special%3ASearchPathways&doSearch=1&query=%22Quercetin+3-glucoside-7-glucuronide%22	LMPK12112201	640.127					LMPK12112201		85295864	Quercetin 3-glucuronide-7-glucoside	http://www.lipidmaps.org/data/LMSDRecord.php?LMID=LMPK12112201	-14.1045	http://wikipathways.org/index.php?title=Special%3ASearchPathways&doSearch=1&query=%22Quercetin+3-glucuronide-7-glucoside%22
156	M0	1	619.233	619.229	619.229	8.016	8.007	8.007	7.8803	0	8.19437	3094.36	NaN	9.46588	0.009576	0.009576	619.231	8.01	C08853	618.268	101329-50-4	C08853		67132			11046	Bryotoxin A	http://www.kegg.jp/dbget-bin/www_bget?C08853	-72.549	http://wikipathways.org/index.php?title=Special%3ASearchPathways&doSearch=1&query=%22Bryotoxin+A%22	67227	618.268	93771-82-5	C08872		67227			11065	Bryotoxin A	http://metlin.scripps.edu/metabo_info.php?molid=67227	-72.5926	http://wikipathways.org/index.php?title=Special%3ASearchPathways&doSearch=1&query=%22Bryotoxin+A%22
986	M0	1	101.067	101.064	101.064	8.24	8.149	8.149	7.95146	0	8.12299	3094.02	NaN	10.907	0.010034	0.010034	101.065	8.17933	3128	100.052	111-30-8	C12518		3128			582908	Glutaral (Glutaraldehyde)	http://metlin.scripps.edu/metabo_info.php?molid=3128	46.409	http://wikipathways.org/index.php?title=Special%3ASearchPathways&doSearch=1&query=%22Glutaral+%28Glutaraldehyde%29%22	4141	100.052	3586-58-1		HMDB01862	4141	LMFA01020111	DFA7079	7849802	2-Ethylacrylic acid	http://metlin.scripps.edu/metabo_info.php?molid=4141	46.409	http://wikipathways.org/index.php?title=Special%3ASearchPathways&doSearch=1&query=%222-Ethylacrylic+acid%22
268	M0	1	444.033	444.032	444.032	9.417	9.35	9.35	7.95977	0	8.09999	3071.38	NaN	10.2339	0.010437	0.010437	444.032	9.37233	99	443.024	146-91-8	C00035	HMDB01201	99			3337	5'-guanylate diphosphate (guanosine diphosphate)	http://metlin.scripps.edu/metabo_info.php?molid=99	0.537969	http://wikipathways.org/index.php?title=Special%3ASearchPathways&doSearch=1&query=%225%27-guanylate+diphosphate+%28guanosine+diphosphate%29%22	HMDB01201	443.024	146-91-8	C00035	HMDB01201	99			3337	Guanosine diphosphate	http://www.hmdb.ca/metabolites/HMDB01201	0.567313	http://wikipathways.org/index.php?title=Special%3ASearchPathways&doSearch=1&query=%22Guanosine+diphosphate%22
830	M0	1	146.963	146.961	146.961	0.187	0.178	0.178	8.28371	0	7.76875	3060.19	NaN	9.3934	0.011639	0.011639	146.962	0.181	C14400	145.946	96-18-4	C14400		70029			17395400	1,2,3-Trichloropropane	http://www.kegg.jp/dbget-bin/www_bget?C14400	56.5416	http://wikipathways.org/index.php?title=Special%3ASearchPathways&doSearch=1&query=%221%2C2%2C3-Trichloropropane%22	70031	145.946	95-54-5	C14402		70031			17395402	1,2,3-Trichloropropane	http://metlin.scripps.edu/metabo_info.php?molid=70031	56.6581	http://wikipathways.org/index.php?title=Special%3ASearchPathways&doSearch=1&query=%221%2C2%2C3-Trichloropropane%22
414	M0	1	306.086	306.089	306.089	3.754	3.804	3.804	8.0022	0	8.03389	3035.23	NaN	9.84336	0.00975	0.00975	306.088	3.78733	C13752	305.079	2038-35-9	C13752		69683			586341	Phenylamil;	http://www.kegg.jp/dbget-bin/www_bget?C13752	3.6384	http://wikipathways.org/index.php?title=Special%3ASearchPathways&doSearch=1&query=%22Phenylamil%3B%22	69683	305.079	2038-35-9	C13752		69683			586341	Phenylamil	http://metlin.scripps.edu/metabo_info.php?molid=69683	3.68429	http://wikipathways.org/index.php?title=Special%3ASearchPathways&doSearch=1&query=%22Phenylamil%22
197	M0	1	536.107	536.103	536.103	3.154	3.192	3.192	7.96025	0	8.07038	3026.97	NaN	9.60901	0.009354	0.009354	536.104	3.17933	63896	535.096				63896				Lipoyl-AMP	http://metlin.scripps.edu/metabo_info.php?molid=63896	1.01789	http://wikipathways.org/index.php?title=Special%3ASearchPathways&doSearch=1&query=%22Lipoyl-AMP%22	C16238	535.096		C16238					47205546	Lipoyl-AMP	http://www.kegg.jp/dbget-bin/www_bget?C16238	1.09451	http://wikipathways.org/index.php?title=Special%3ASearchPathways&doSearch=1&query=%22Lipoyl-AMP%22
269	M0	1	444.032	444.03	444.03	8.205	8.219	8.219	7.87719	0	8.13867	3004.69	NaN	9.48694	0.009328	0.009328	444.03	8.21433	66800	443.021	24169-02-6	C08069		66800			10269	Econazole nitrate	http://metlin.scripps.edu/metabo_info.php?molid=66800	4.03743	http://wikipathways.org/index.php?title=Special%3ASearchPathways&doSearch=1&query=%22Econazole+nitrate%22	C08069	443.021	24169-02-6	C08069		66800			10269	Econazole nitrate	http://www.kegg.jp/dbget-bin/www_bget?C08069	4.12547	http://wikipathways.org/index.php?title=Special%3ASearchPathways&doSearch=1&query=%22Econazole+nitrate%22
189	M0	1	555.887	555.889	555.889	3.401	3.428	3.428	7.84515	0	8.15907	2987.26	NaN	8.22702	0.010336	0.010336	555.889	3.419	HMDB11104	554.931			HMDB11104					3-Phosphoadenylylselenate	http://www.hmdb.ca/metabolites/HMDB11104	-89.8455	http://wikipathways.org/index.php?title=Special%3ASearchPathways&doSearch=1&query=%223-Phosphoadenylylselenate%22	61972	554.931				61972				3-Phosphoadenylylselenate	http://metlin.scripps.edu/metabo_info.php?molid=61972	-89.8743	http://wikipathways.org/index.php?title=Special%3ASearchPathways&doSearch=1&query=%223-Phosphoadenylylselenate%22
625	M0	1	205.114	205.115	205.115	5.073	5.111	5.111	7.95402	0	8.03606	2966.21	NaN	9.01509	0.009972	0.009972	205.115	5.09833	C03955	204.111	88492-29-9	C03955					6676	N6-Acetyl-N6-hydroxy-L-lysine;	http://www.kegg.jp/dbget-bin/www_bget?C03955	-20.6554	http://wikipathways.org/index.php?title=Special%3ASearchPathways&doSearch=1&query=%22N6-Acetyl-N6-hydroxy-L-lysine%3B%22	C04210	204.111		C04210					6883	N5-(L-1-Carboxyethyl)-L-ornithine	http://www.kegg.jp/dbget-bin/www_bget?C04210	-20.6554	http://wikipathways.org/index.php?title=Special%3ASearchPathways&doSearch=1&query=%22N5-%28L-1-Carboxyethyl%29-L-ornithine%22
188	M0	1	555.889	555.892	555.892	2.977	3.027	3.027	7.98767	0	8.00139	2964.69	NaN	11.9013	0.01085	0.01085	555.891	3.01033	HMDB11104	554.931			HMDB11104					3-Phosphoadenylylselenate	http://www.hmdb.ca/metabolites/HMDB11104	-85.9218	http://wikipathways.org/index.php?title=Special%3ASearchPathways&doSearch=1&query=%223-Phosphoadenylylselenate%22	61972	554.931				61972				3-Phosphoadenylylselenate	http://metlin.scripps.edu/metabo_info.php?molid=61972	-85.9507	http://wikipathways.org/index.php?title=Special%3ASearchPathways&doSearch=1&query=%223-Phosphoadenylylselenate%22
797	M0	1	158.962	158.961	158.961	9.935	9.868	9.868	8.15605	0	7.81317	2935.44	NaN	11.2168	0.009583	0.009583	158.961	9.89033	72899	157.972	5589-96-8	C19212		72899			124489884	Sulfur mustard	http://metlin.scripps.edu/metabo_info.php?molid=72899	-120.076	http://wikipathways.org/index.php?title=Special%3ASearchPathways&doSearch=1&query=%22Sulfur+mustard%22	C19164	157.972	505-60-2	C19164		72858			124489836	Sulfur mustard;	http://www.kegg.jp/dbget-bin/www_bget?C19164	-120.228	http://wikipathways.org/index.php?title=Special%3ASearchPathways&doSearch=1&query=%22Sulfur+mustard%3B%22
483	M0	1	267.207	267.207	267.207	9.57	9.526	9.526	8.28915	0	7.67009	2920.82	NaN	9.88058	0.010193	0.010193	267.207	9.54067	44024	266.199	642-67-1			44024				APHYLLIC ACID	http://metlin.scripps.edu/metabo_info.php?molid=44024	-0.413224	http://wikipathways.org/index.php?title=Special%3ASearchPathways&doSearch=1&query=%22APHYLLIC+ACID%22	C04834	266.188		C04834			LMFA01020279 LMFA01070019		7395	Juvenile hormone II acid;	http://www.kegg.jp/dbget-bin/www_bget?C04834	41.7674	http://wikipathways.org/index.php?title=Special%3ASearchPathways&doSearch=1&query=%22Juvenile+hormone+II+acid%3B%22
415	M0	1	305.172	305.17	305.17	6.968	7.089	7.089	7.84562	0	8.11206	2918.54	NaN	9.94365	0.009971	0.009971	305.171	7.04867	64088	304.165	69832-12-8			64088				Discadenine	http://metlin.scripps.edu/metabo_info.php?molid=64088	-6.16004	http://wikipathways.org/index.php?title=Special%3ASearchPathways&doSearch=1&query=%22Discadenine%22	C01804	304.165		C01804					4930	Discadenine;	http://www.kegg.jp/dbget-bin/www_bget?C01804	-6.24552	http://wikipathways.org/index.php?title=Special%3ASearchPathways&doSearch=1&query=%22Discadenine%3B%22
354	M0	1	358.201	358.203	358.203	1.294	1.297	1.297	7.8946	0	8.0281	2867.94	NaN	11.5149	0.009417	0.009417	358.202	1.296	1154	357.194	2688-77-9	C09558		1154			11749	Laudanosine	http://metlin.scripps.edu/metabo_info.php?molid=1154	1.02185	http://wikipathways.org/index.php?title=Special%3ASearchPathways&doSearch=1&query=%22Laudanosine%22	1399	357.194	20594-83-6	C07251		1399			9460	Nalbuphine	http://metlin.scripps.edu/metabo_info.php?molid=1399	1.02185	http://wikipathways.org/index.php?title=Special%3ASearchPathways&doSearch=1&query=%22Nalbuphine%22
926	M0	1	118.087	118.087	118.087	8.193	8.184	8.184	7.75274	0	8.16532	2861.31	NaN	9.41808	0.010089	0.010089	118.087	8.187	C00183	117.079	72-18-4	C00183	HMDB00883	35			3483	L-Valine;	http://www.kegg.jp/dbget-bin/www_bget?C00183	3.32254	http://wikipathways.org/index.php?title=Special%3ASearchPathways&doSearch=1&query=%22L-Valine%3B%22	C00431	117.079	660-88-8	C00431	HMDB03355		LMFA01100040		3720	5-Aminopentanoate;	http://www.kegg.jp/dbget-bin/www_bget?C00431	3.32254	http://wikipathways.org/index.php?title=Special%3ASearchPathways&doSearch=1&query=%225-Aminopentanoate%3B%22
514	M0	1	247.128	247.127	247.127	10.241	10.244	10.244	7.91244	0	7.99996	2853.21	NaN	9.88028	0.010611	0.010611	247.127	10.243	HMDB11166	246.122			HMDB11166					L-beta-aspartyl-L-leucine	http://www.hmdb.ca/metabolites/HMDB11166	-7.90395	http://wikipathways.org/index.php?title=Special%3ASearchPathways&doSearch=1&query=%22L-beta-aspartyl-L-leucine%22	HMDB11172	246.122			HMDB11172					L-gamma-glutamyl-L-valine	http://www.hmdb.ca/metabolites/HMDB11172	-7.90395	http://wikipathways.org/index.php?title=Special%3ASearchPathways&doSearch=1&query=%22L-gamma-glutamyl-L-valine%22
1002	M0	1	98.991	98.9845	98.9845	3.354	3.392	3.392	8.10779	0	7.80451	2853.07	NaN	9.65744	0.010267	0.010267	98.9866	3.37933	69454	97.977	546-93-0	C12893		69454			583282	Potassium acetate	http://metlin.scripps.edu/metabo_info.php?molid=69454	18.1883	http://wikipathways.org/index.php?title=Special%3ASearchPathways&doSearch=1&query=%22Potassium+acetate%22	C12554	97.977	127-08-2	C12554		69288			582944	Potassium acetate	http://www.kegg.jp/dbget-bin/www_bget?C12554	18.3006	http://wikipathways.org/index.php?title=Special%3ASearchPathways&doSearch=1&query=%22Potassium+acetate%22
619	M0	1	206.119	206.119	206.119	3.436	3.592	3.592	7.93921	0	7.95612	2828.95	NaN	10.5744	0.010682	0.010682	206.119	3.54	C10846	205.11	32152-73-1	C10846		68574			13029	Bellendine	http://www.kegg.jp/dbget-bin/www_bget?C10846	4.10836	http://wikipathways.org/index.php?title=Special%3ASearchPathways&doSearch=1&query=%22Bellendine%22	1133	205.11	3627-45-0			1133				Normeperidinic acid	http://metlin.scripps.edu/metabo_info.php?molid=1133	4.21074	http://wikipathways.org/index.php?title=Special%3ASearchPathways&doSearch=1&query=%22Normeperidinic+acid%22
302	M0	1	405.01	405.011	405.011	9.947	9.868	9.868	8.03111	0	7.85637	2817.89	NaN	8.42764	0.010393	0.010393	405.011	9.89433	97	404.002	58-98-0	C00015	HMDB00295	97			3317	Uridine diphosphate (UDP)	http://metlin.scripps.edu/metabo_info.php?molid=97	1.41253	http://wikipathways.org/index.php?title=Special%3ASearchPathways&doSearch=1&query=%22Uridine+diphosphate+%28UDP%29%22	C00015	404.002	58-98-0	C00015	HMDB00295	97			3317	UDP;	http://www.kegg.jp/dbget-bin/www_bget?C00015	1.42243	http://wikipathways.org/index.php?title=Special%3ASearchPathways&doSearch=1&query=%22UDP%3B%22
231	M0	1	473.177	473.178	473.178	10.96	10.915	10.915	7.90312	0	7.98369	2816.93	NaN	10.9468	0.008206	0.008206	473.178	10.93	LMPK12050284	472.173					LMPK12050284		85293018	Lupinisoflavone N	http://www.lipidmaps.org/data/LMSDRecord.php?LMID=LMPK12050284	-7.18733	http://wikipathways.org/index.php?title=Special%3ASearchPathways&doSearch=1&query=%22Lupinisoflavone+N%22	C18681	472.173		C18681					124489355	C1'-C9-Glycosylated UWM6	http://www.kegg.jp/dbget-bin/www_bget?C18681	-7.20216	http://wikipathways.org/index.php?title=Special%3ASearchPathways&doSearch=1&query=%22C1%27-C9-Glycosylated+UWM6%22
863	M0	1	136.063	136.062	136.062	4.943	5.088	5.088	7.8344	0	8.04881	2811.88	NaN	11.0909	0.009968	0.009968	136.063	5.03967	C00147	135.054	73-24-5	C00147	HMDB00034	85			3447	Adenine;	http://www.kegg.jp/dbget-bin/www_bget?C00147	1.44386	http://wikipathways.org/index.php?title=Special%3ASearchPathways&doSearch=1&query=%22Adenine%3B%22	85	135.054	73-24-5	C00147	HMDB00034	85			3447	Adenine	http://metlin.scripps.edu/metabo_info.php?molid=85	1.48088	http://wikipathways.org/index.php?title=Special%3ASearchPathways&doSearch=1&query=%22Adenine%22
954	M0	1	113.07	113.067	113.067	8.157	8.125	8.125	7.82346	0	8.052	2801	NaN	11.4044	0.009322	0.009322	113.068	8.13567	46415	112.052				46415				4-oxo-2E-Hexenal	http://metlin.scripps.edu/metabo_info.php?molid=46415	67.989	http://wikipathways.org/index.php?title=Special%3ASearchPathways&doSearch=1&query=%224-oxo-2E-Hexenal%22	46417	112.052				46417				4-oxo-2Z-Hexenal	http://metlin.scripps.edu/metabo_info.php?molid=46417	67.989	http://wikipathways.org/index.php?title=Special%3ASearchPathways&doSearch=1&query=%224-oxo-2Z-Hexenal%22
246	M0	1	461.216	461.217	461.217	1.812	1.803	1.803	7.94283	0	7.91684	2778.96	NaN	9.76124	0.011433	0.011433	461.216	1.806	C10672	460.21	584-28-1	C10672		68432			12855	Aspidin	http://www.kegg.jp/dbget-bin/www_bget?C10672	-2.51045	http://wikipathways.org/index.php?title=Special%3ASearchPathways&doSearch=1&query=%22Aspidin%22	C10704	460.21	568-50-3	C10704		68480			12887	alpha-Kosin	http://www.kegg.jp/dbget-bin/www_bget?C10704	-2.51045	http://wikipathways.org/index.php?title=Special%3ASearchPathways&doSearch=1&query=%22alpha-Kosin%22
748	M0	1	181.129	181.124	181.124	30.786	30.659	30.659	8.0147	0	7.8235	2749.29	NaN	11.5172	0.011392	0.011392	181.126	30.7013	66083	180.115	18512-30-6	C04033		66083			6737	3-tert-Butyl-5-methylcatechol	http://metlin.scripps.edu/metabo_info.php?molid=66083	17.0188	http://wikipathways.org/index.php?title=Special%3ASearchPathways&doSearch=1&query=%223-tert-Butyl-5-methylcatechol%22	C03929	180.115		C03929					6657	3-tert-Butyl-5-methylcatechol	http://www.kegg.jp/dbget-bin/www_bget?C03929	17.1853	http://wikipathways.org/index.php?title=Special%3ASearchPathways&doSearch=1&query=%223-tert-Butyl-5-methylcatechol%22
435	M0	1	290.978	290.978	290.978	4.308	4.358	4.358	7.80624	0	8.01812	2730.33	NaN	9.53264	0.011849	0.011849	290.978	4.34133	C17113	290.007	51847-78-0	C17113		71557			96023586	Furocaespitane	http://www.kegg.jp/dbget-bin/www_bget?C17113	-128.305	http://wikipathways.org/index.php?title=Special%3ASearchPathways&doSearch=1&query=%22Furocaespitane%22	71572	290.007	6790-63-2	C17132		71572			135626087	Furocaespitane	http://metlin.scripps.edu/metabo_info.php?molid=71572	-128.322	http://wikipathways.org/index.php?title=Special%3ASearchPathways&doSearch=1&query=%22Furocaespitane%22
618	M0	1	206.118	206.118	206.118	9.606	9.55	9.55	7.94276	0	7.8685	2712.51	NaN	9.13647	0.007508	0.007508	206.118	9.56867	C10846	205.11	32152-73-1	C10846		68574			13029	Bellendine	http://www.kegg.jp/dbget-bin/www_bget?C10846	0.362407	http://wikipathways.org/index.php?title=Special%3ASearchPathways&doSearch=1&query=%22Bellendine%22	1133	205.11	3627-45-0			1133				Normeperidinic acid	http://metlin.scripps.edu/metabo_info.php?molid=1133	0.464791	http://wikipathways.org/index.php?title=Special%3ASearchPathways&doSearch=1&query=%22Normeperidinic+acid%22
1023	M0	1	89.5074	89.5077	89.5077	15.292	15.66	15.66	8.21033	0	7.59959	2710.69	NaN	10.0791	0.008383	0.008383	89.5076	15.5373
518	M0	1	246.11	246.113	246.113	1.706	1.697	1.697	8.03532	0	7.76747	2701.04	NaN	9.06063	0.009284	0.009284	246.112	1.7	44265	245.116	1999-42-4			44265				ACETYLTRYPTOPHANAMIDE	http://metlin.scripps.edu/metabo_info.php?molid=44265	-49.9858	http://wikipathways.org/index.php?title=Special%3ASearchPathways&doSearch=1&query=%22ACETYLTRYPTOPHANAMIDE%22	C19897	245.091		C19897					135626363	Debromohymenialdisine;	http://www.kegg.jp/dbget-bin/www_bget?C19897	52.5301	http://wikipathways.org/index.php?title=Special%3ASearchPathways&doSearch=1&query=%22Debromohymenialdisine%3B%22
471	M0	1	270.205	270.197	270.197	10.606	10.586	10.586	7.86247	0	7.90535	2654.23	NaN	10.5457	0.010783	0.010783	270.2	10.5927	LMFA07060020	269.194		C05763			LMFA07060020		24701413	-	http://www.lipidmaps.org/data/LMSDRecord.php?LMID=LMFA07060020	-7.85927	http://wikipathways.org/index.php?title=Special%3ASearchPathways&doSearch=1&query=%22-%22	45719	269.199	216596-71-3			45719				N-undecanoyl-L-Homoserine lactone	http://metlin.scripps.edu/metabo_info.php?molid=45719	-27.1311	http://wikipathways.org/index.php?title=Special%3ASearchPathways&doSearch=1&query=%22N-undecanoyl-L-Homoserine+lactone%22
835	M0	1	146.076	146.081	146.081	9.394	9.444	9.444	7.8882	0	7.8794	2653.95	NaN	9.09505	0.01009	0.01009	146.08	9.42733	35856	145.074				35856				3-oxo-5S-amino-hexanoic acid	http://metlin.scripps.edu/metabo_info.php?molid=35856	-14.3329	http://wikipathways.org/index.php?title=Special%3ASearchPathways&doSearch=1&query=%223-oxo-5S-amino-hexanoic+acid%22	LMFA01060173	145.074	19355-90-9	C03656	HMDB12131		LMFA01060173		24701151	-	http://www.lipidmaps.org/data/LMSDRecord.php?LMID=LMFA01060173	-14.3398	http://wikipathways.org/index.php?title=Special%3ASearchPathways&doSearch=1&query=%22-%22
250	M0	1	461.218	461.217	461.217	0.623	1.014	1.014	7.56179	0	8.19152	2635.05	NaN	10.5242	0.007949	0.007949	461.217	0.883667	C10672	460.21	584-28-1	C10672		68432			12855	Aspidin	http://www.kegg.jp/dbget-bin/www_bget?C10672	-0.853234	http://wikipathways.org/index.php?title=Special%3ASearchPathways&doSearch=1&query=%22Aspidin%22	C10704	460.21	568-50-3	C10704		68480			12887	alpha-Kosin	http://www.kegg.jp/dbget-bin/www_bget?C10704	-0.853234	http://wikipathways.org/index.php?title=Special%3ASearchPathways&doSearch=1&query=%22alpha-Kosin%22
413	M0	1	306.132	306.131	306.131	7.651	7.725	7.725	7.66969	0	8.07773	2627.3	NaN	10.3195	0.010457	0.010457	306.131	7.70033	15839	305.122				15839				Ser Glu Ala	http://metlin.scripps.edu/metabo_info.php?molid=15839	3.46746	http://wikipathways.org/index.php?title=Special%3ASearchPathways&doSearch=1&query=%22Ser+Glu+Ala%22	15934	305.122				15934				Thr Asp Ala	http://metlin.scripps.edu/metabo_info.php?molid=15934	3.46746	http://wikipathways.org/index.php?title=Special%3ASearchPathways&doSearch=1&query=%22Thr+Asp+Ala%22
574	M0	1	222.102	222.102	222.102	10.312	10.28	10.28	7.68013	0	8.04156	2593.72	NaN	10.4266	0.008486	0.008486	222.102	10.2907	C02587	221.091		C02587					5579	Pyrimidodiazepine	http://www.kegg.jp/dbget-bin/www_bget?C02587	14.2008	http://wikipathways.org/index.php?title=Special%3ASearchPathways&doSearch=1&query=%22Pyrimidodiazepine%22	HMDB00389	221.091	1797-87-1		HMDB00389					2'-Deoxysepiapterin	http://www.hmdb.ca/metabolites/HMDB00389	14.3003	http://wikipathways.org/index.php?title=Special%3ASearchPathways&doSearch=1&query=%222%27-Deoxysepiapterin%22
878	M0	1	131.045	131.046	131.046	8.134	8.09	8.09	7.67993	0	8.04162	2593.52	NaN	9.03306	0.01054	0.01054	131.046	8.10467	C20254	130.038		C20254						Ureidoacrylate;	http://www.kegg.jp/dbget-bin/www_bget?C20254	2.6864	http://wikipathways.org/index.php?title=Special%3ASearchPathways&doSearch=1&query=%22Ureidoacrylate%3B%22	C16483	130.043		C16483					47205779	4-Fluorocyclohexadiene-cis,cis-1,2-diol	http://www.kegg.jp/dbget-bin/www_bget?C16483	-37.3005	http://wikipathways.org/index.php?title=Special%3ASearchPathways&doSearch=1&query=%224-Fluorocyclohexadiene-cis%2Ccis-1%2C2-diol%22
247	M0	1	461.219	461.219	461.219	10.677	10.974	10.974	7.78097	0	7.92074	2567.93	NaN	8.51509	0.008116	0.008116	461.219	10.875	68481	460.21	72520-92-4	C10715		68481			12898	Aspidin	http://metlin.scripps.edu/metabo_info.php?molid=68481	2.57854	http://wikipathways.org/index.php?title=Special%3ASearchPathways&doSearch=1&query=%22Aspidin%22	68510	460.21	545-45-9	C10831		68510			13014	alpha-Kosin	http://metlin.scripps.edu/metabo_info.php?molid=68510	2.57854	http://wikipathways.org/index.php?title=Special%3ASearchPathways&doSearch=1&query=%22alpha-Kosin%22
1024	M0	1	89.5077	89.5074	89.5074	7.416	7.678	7.678	7.62586	0	8.0626	2550.97	NaN	9.83429	0.010556	0.010556	89.5075	7.59067
493	M0	1	259.022	259.022	259.022	1.788	1.768	1.768	7.87906	0	7.8093	2550.85	NaN	10.6927	0.00811	0.00811	259.022	1.77467	C01236	258.014		C01236					4457	D-Glucono-1,5-lactone 6-phosphate;	http://www.kegg.jp/dbget-bin/www_bget?C01236	1.01286	http://wikipathways.org/index.php?title=Special%3ASearchPathways&doSearch=1&query=%22D-Glucono-1%2C5-lactone+6-phosphate%3B%22	C01286	258.014		C01286					4505	2-Dehydro-3-deoxy-D-galactonate 6-phosphate	http://www.kegg.jp/dbget-bin/www_bget?C01286	1.01286	http://wikipathways.org/index.php?title=Special%3ASearchPathways&doSearch=1&query=%222-Dehydro-3-deoxy-D-galactonate+6-phosphate%22
654	M0	1	199.144	199.143	199.143	10.7	10.668	10.668	7.81597	0	7.87223	2550.64	NaN	10.7996	0.009513	0.009513	199.143	10.6787	C06185	198.137	20084-93-9	C06185		64427			8436	Slaframine;	http://www.kegg.jp/dbget-bin/www_bget?C06185	-5.86463	http://wikipathways.org/index.php?title=Special%3ASearchPathways&doSearch=1&query=%22Slaframine%3B%22	64439	198.137	481-37-8	C10858	HMDB06548	64439			13041	Slaframine	http://metlin.scripps.edu/metabo_info.php?molid=64439	-6.00595	http://wikipathways.org/index.php?title=Special%3ASearchPathways&doSearch=1&query=%22Slaframine%22
722	M0	1	184.134	184.133	184.133	11.266	11.339	11.339	7.35453	0	8.31431	2526.07	NaN	11.5543	0.010286	0.010286	184.133	11.3147	C12452	183.126	3423-27-6	C12452		64440			582842	Acetyltropine;	http://www.kegg.jp/dbget-bin/www_bget?C12452	-1.84573	http://wikipathways.org/index.php?title=Special%3ASearchPathways&doSearch=1&query=%22Acetyltropine%3B%22	C12453	183.126	3423-26-5	C12453		64442			582843	Acetylpseudotropine	http://www.kegg.jp/dbget-bin/www_bget?C12453	-1.84573	http://wikipathways.org/index.php?title=Special%3ASearchPathways&doSearch=1&query=%22Acetylpseudotropine%22
125	M0	1	800.569	800.576	800.576	34.4	34.297	34.297	8.04769	0	7.61642	2520.12	NaN	10.1074	0.010985	0.010985	800.574	34.3313	LMGP03020036	799.573					LMGP03020036		123063684	PS(O-18:0/20:3(8Z,11Z,14Z))	http://www.lipidmaps.org/data/LMSDRecord.php?LMID=LMGP03020036	-8.49037	http://wikipathways.org/index.php?title=Special%3ASearchPathways&doSearch=1&query=%22PS%28O-18%3A0%2F20%3A3%288Z%2C11Z%2C14Z%29%29%22	LMGP03020054	799.573					LMGP03020054		123063702	PS(O-20:0/18:3(6Z,9Z,12Z))	http://www.lipidmaps.org/data/LMSDRecord.php?LMID=LMGP03020054	-8.49037	http://wikipathways.org/index.php?title=Special%3ASearchPathways&doSearch=1&query=%22PS%28O-20%3A0%2F18%3A3%286Z%2C9Z%2C12Z%29%29%22
881	M0	1	130.086	130.094	130.094	10.936	10.951	10.951	7.7382	0	7.92406	2517.77	NaN	8.42376	0.010067	0.010067	130.091	10.946	C00408	129.079	3105-95-1	C00408	HMDB00716	63098			3698	L-Pipecolate;	http://www.kegg.jp/dbget-bin/www_bget?C00408	33.1967	http://wikipathways.org/index.php?title=Special%3ASearchPathways&doSearch=1&query=%22L-Pipecolate%3B%22	C03969	129.079	52-52-8	C03969		44142			6689	1-Aminocyclopentanecarboxylate;	http://www.kegg.jp/dbget-bin/www_bget?C03969	33.1967	http://wikipathways.org/index.php?title=Special%3ASearchPathways&doSearch=1&query=%221-Aminocyclopentanecarboxylate%3B%22
338	M0	1	364.617	364.618	364.618	12.843	12.87	12.87	7.54227	0	8.11672	2513.67	NaN	9.955	0.010427	0.010427	364.617	12.861
567	M0	1	226.156	226.156	226.156	5.862	6.1	6.1	7.70239	0	7.94442	2498.4	NaN	10.1711	0.009506	0.009506	226.156	6.02067	44586	225.159	25057-89-0	C10965		44586			13148	PROMETON	http://metlin.scripps.edu/metabo_info.php?molid=44586	-48.6427	http://wikipathways.org/index.php?title=Special%3ASearchPathways&doSearch=1&query=%22PROMETON%22	72539	225.159	5221-53-4	C18784		72539			124489458	Terbumeton	http://metlin.scripps.edu/metabo_info.php?molid=72539	-48.6427	http://wikipathways.org/index.php?title=Special%3ASearchPathways&doSearch=1&query=%22Terbumeton%22
646	M0	1	199.987	199.987	199.987	9.511	9.42	9.42	7.71507	0	7.91073	2472.29	NaN	9.57724	0.008438	0.008438	199.987	9.45033	C18905	198.975		C18905					124489577	Methylselenocysteine Se-oxide;	http://www.kegg.jp/dbget-bin/www_bget?C18905	22.8019	http://wikipathways.org/index.php?title=Special%3ASearchPathways&doSearch=1&query=%22Methylselenocysteine+Se-oxide%3B%22	72666	198.975	30979-48-7	C19047		72666			124489719	Methylselenocysteine Se-oxide	http://metlin.scripps.edu/metabo_info.php?molid=72666	22.9778	http://wikipathways.org/index.php?title=Special%3ASearchPathways&doSearch=1&query=%22Methylselenocysteine+Se-oxide%22
939	M0	1	114.091	114.091	114.091	12.467	12.364	12.364	8.04188	0	7.57181	2457.36	NaN	9.48577	0.010361	0.010361	114.091	12.3983	44753	113.084	35608-64-1			44753				?-Caprolactam	http://metlin.scripps.edu/metabo_info.php?molid=44753	-5.65066	http://wikipathways.org/index.php?title=Special%3ASearchPathways&doSearch=1&query=%22%3F-Caprolactam%22	64638	113.084	60-12-8	C05853		64638			8146	DMPO	http://metlin.scripps.edu/metabo_info.php?molid=64638	-5.65066	http://wikipathways.org/index.php?title=Special%3ASearchPathways&doSearch=1&query=%22DMPO%22
196	M0	1	536.104	536.1	536.1	3.566	3.581	3.581	7.66015	0	7.93928	2439.9	NaN	9.68528	0.009322	0.009322	536.101	3.576	C16238	535.096		C16238					47205546	Lipoyl-AMP	http://www.kegg.jp/dbget-bin/www_bget?C16238	-4.6079	http://wikipathways.org/index.php?title=Special%3ASearchPathways&doSearch=1&query=%22Lipoyl-AMP%22	63896	535.096				63896				Lipoyl-AMP	http://metlin.scripps.edu/metabo_info.php?molid=63896	-4.68452	http://wikipathways.org/index.php?title=Special%3ASearchPathways&doSearch=1&query=%22Lipoyl-AMP%22
847	M0	1	144.072	144.071	144.071	1.729	1.732	1.732	7.64188	0	7.95245	2433.69	NaN	10.2937	0.011895	0.011895	144.071	1.731	5743	143.058				5743				N-Acrylylglycine methyl ester	http://metlin.scripps.edu/metabo_info.php?molid=5743	37.1993	http://wikipathways.org/index.php?title=Special%3ASearchPathways&doSearch=1&query=%22N-Acrylylglycine+methyl+ester%22	71631	143.058				71631				2-Hydroxymethylclavam	http://metlin.scripps.edu/metabo_info.php?molid=71631	37.2063	http://wikipathways.org/index.php?title=Special%3ASearchPathways&doSearch=1&query=%222-Hydroxymethylclavam%22
964	M0	1	110.021	110.012	110.012	22.698	22.795	22.795	7.78914	0	7.80097	2428.57	NaN	9.20461	0.010842	0.010842	110.015	22.7627	C00519	109.02	300-84-5	C00519	HMDB00965	281			3802	Hypotaurine;	http://www.kegg.jp/dbget-bin/www_bget?C00519	-113.68	http://wikipathways.org/index.php?title=Special%3ASearchPathways&doSearch=1&query=%22Hypotaurine%3B%22	281	109.02	300-84-5	C00519	HMDB00965	281			3802	Hypotaurine	http://metlin.scripps.edu/metabo_info.php?molid=281	-114.148	http://wikipathways.org/index.php?title=Special%3ASearchPathways&doSearch=1&query=%22Hypotaurine%22
989	M0	1	101.019	101.02	101.02	1.0225	0.661	0.661	8.10575	0	7.48005	2423.33	NaN	11.4552	0.00998	0.00998	101.02	0.7815	44118	100.01	96-50-4			44118				AMINOTHIAZOLE	http://metlin.scripps.edu/metabo_info.php?molid=44118	24.1344	http://wikipathways.org/index.php?title=Special%3ASearchPathways&doSearch=1&query=%22AMINOTHIAZOLE%22	C19524	100.016	108-30-5	C19524		24050			124490196	Succinic anhydride;	http://www.kegg.jp/dbget-bin/www_bget?C19524	-40.6668	http://wikipathways.org/index.php?title=Special%3ASearchPathways&doSearch=1&query=%22Succinic+anhydride%3B%22
595	M0	1	213.981	213.98	213.98	4.296	4.369	4.369	7.80585	0	7.73941	2374.72	NaN	10.7313	0.010949	0.010949	213.98	4.34467	44002	212.975	6160-12-09			44002				CHLOROXINE	http://metlin.scripps.edu/metabo_info.php?molid=44002	-11.5522	http://wikipathways.org/index.php?title=Special%3ASearchPathways&doSearch=1&query=%22CHLOROXINE%22	C05708	212.99		C05708					8015	Selenomethionine Se-oxide	http://www.kegg.jp/dbget-bin/www_bget?C05708	-84.7049	http://wikipathways.org/index.php?title=Special%3ASearchPathways&doSearch=1&query=%22Selenomethionine+Se-oxide%22
291	M0	1	422.035	422.036	422.036	3.366	3.416	3.416	7.5754	0	7.95907	2361.94	NaN	10.5569	0.010369	0.010369	422.036	3.39933	1260	421.038	73-48-3	C07758		1260			9960	Bendroflumethiazide	http://metlin.scripps.edu/metabo_info.php?molid=1260	-23.8625	http://wikipathways.org/index.php?title=Special%3ASearchPathways&doSearch=1&query=%22Bendroflumethiazide%22	C07758	421.038	73-48-3	C07758		1260			9960	Bendroflumethiazide	http://www.kegg.jp/dbget-bin/www_bget?C07758	-23.8981	http://wikipathways.org/index.php?title=Special%3ASearchPathways&doSearch=1&query=%22Bendroflumethiazide%22
173	M0	1	578.916	578.913	578.913	2.753	2.78	2.78	7.8502	0	7.67356	2349.32	NaN	10.023	0.009462	0.009462	578.914	2.771	C03034	578.055		C03034					5939	dTDP-D-galacturonate	http://www.kegg.jp/dbget-bin/www_bget?C03034	-257.21	http://wikipathways.org/index.php?title=Special%3ASearchPathways&doSearch=1&query=%22dTDP-D-galacturonate%22	C06017	578.055		C06017					8289	dTDP-D-glucuronate	http://www.kegg.jp/dbget-bin/www_bget?C06017	-257.21	http://wikipathways.org/index.php?title=Special%3ASearchPathways&doSearch=1&query=%22dTDP-D-glucuronate%22
527	M0	1	243.137	243.134	243.134	15.127	15.13	15.13	7.67173	0	7.85077	2347.83	NaN	9.85306	0.010881	0.010881	243.135	15.129	1765	242.127	62298-51-5			1765				N-Hydroxypentobarbital	http://metlin.scripps.edu/metabo_info.php?molid=1765	2.74237	http://wikipathways.org/index.php?title=Special%3ASearchPathways&doSearch=1&query=%22N-Hydroxypentobarbital%22	495	242.127	4241-40-1			495				Hydroxypentobarbital	http://metlin.scripps.edu/metabo_info.php?molid=495	2.74237	http://wikipathways.org/index.php?title=Special%3ASearchPathways&doSearch=1&query=%22Hydroxypentobarbital%22
142	M0	1	676.889	676.88	676.88	2.836	2.792	2.792	7.74172	0	7.75637	2319.36	NaN	12.575	0.009742	0.009742	676.883	2.80667
261	M0	1	451.112	451.115	451.115	16.564	16.637	16.637	7.79352	0	7.70151	2315.81	NaN	9.1707	0.009129	0.009129	451.114	16.6127	LMPK12050478	450.116					LMPK12050478		85293212	Macrocarposide	http://www.lipidmaps.org/data/LMSDRecord.php?LMID=LMPK12050478	-21.6618	http://wikipathways.org/index.php?title=Special%3ASearchPathways&doSearch=1&query=%22Macrocarposide%22	LMPK12120140	450.116					LMPK12120140		74380750	Stillopsin	http://www.lipidmaps.org/data/LMSDRecord.php?LMID=LMPK12120140	-21.6618	http://wikipathways.org/index.php?title=Special%3ASearchPathways&doSearch=1&query=%22Stillopsin%22
689	M0	1	186.96	186.96	186.96	29.95	29.976	29.976	7.76243	0	7.73172	2314.79	NaN	9.14836	0.010949	0.010949	186.96	29.9673	70351	185.932				70351				4-Bromo-3,5-cyclohexadiene-1,2-dione	http://metlin.scripps.edu/metabo_info.php?molid=70351	111.344	http://wikipathways.org/index.php?title=Special%3ASearchPathways&doSearch=1&query=%224-Bromo-3%2C5-cyclohexadiene-1%2C2-dione%22	C14846	185.932		C14846					17395844	4-Bromo-3,5-cyclohexadiene-1,2-dione;	http://www.kegg.jp/dbget-bin/www_bget?C14846	111.57	http://wikipathways.org/index.php?title=Special%3ASearchPathways&doSearch=1&query=%224-Bromo-3%2C5-cyclohexadiene-1%2C2-dione%3B%22
844	M0	1	145.046	145.046	145.046	15.28	15.295	15.295	7.71919	0	7.76543	2303.78	NaN	8.73151	0.010261	0.010261	145.046	15.29	C07833	144.034	113-18-8	C07833		4015			10035	Ethchlorvynol	http://www.kegg.jp/dbget-bin/www_bget?C07833	26.1142	http://wikipathways.org/index.php?title=Special%3ASearchPathways&doSearch=1&query=%22Ethchlorvynol%22	4015	144.034	113-18-8	C07833		4015			10035	ethchlorvynol	http://metlin.scripps.edu/metabo_info.php?molid=4015	26.1628	http://wikipathways.org/index.php?title=Special%3ASearchPathways&doSearch=1&query=%22ethchlorvynol%22
463	M0	1	270.997	270.997	270.997	1.694	1.65	1.65	7.85205	0	7.61605	2284.84	NaN	9.15216	0.010765	0.010765	270.997	1.66467	HMDB06343	270.012	2196-58-9		HMDB06343	58396				Selenocystathionine	http://www.hmdb.ca/metabolites/HMDB06343	-82.8519	http://wikipathways.org/index.php?title=Special%3ASearchPathways&doSearch=1&query=%22Selenocystathionine%22	58396	270.012	2196-58-9		HMDB06343	58396				Selenocystathionine	http://metlin.scripps.edu/metabo_info.php?molid=58396	-82.8815	http://wikipathways.org/index.php?title=Special%3ASearchPathways&doSearch=1&query=%22Selenocystathionine%22
852	M0	1	141.96	141.959	141.959	9.382	9.773	9.773	7.74231	0	7.72303	2281.69	NaN	9.20735	0.008228	0.008228	141.959	9.64267	C00169	140.983	590-55-6	C00169	HMDB01096	3266			3469	Carbamoyl phosphate	http://www.kegg.jp/dbget-bin/www_bget?C00169	-222.169	http://wikipathways.org/index.php?title=Special%3ASearchPathways&doSearch=1&query=%22Carbamoyl+phosphate%22	3266	140.983	590-55-6	C00169	HMDB01096	3266			3469	Carbamoyl phosphate	http://metlin.scripps.edu/metabo_info.php?molid=3266	-222.254	http://wikipathways.org/index.php?title=Special%3ASearchPathways&doSearch=1&query=%22Carbamoyl+phosphate%22
365	M0	1	348.071	348.07	348.07	18.848	18.768	18.768	7.76888	0	7.68625	2270.07	NaN	11.5652	0.012069	0.012069	348.07	18.7947	HMDB00045	347.063	61-19-8	C00020	HMDB00045				3322	Adenosine monophosphate	http://www.hmdb.ca/metabolites/HMDB00045	-1.23801	http://wikipathways.org/index.php?title=Special%3ASearchPathways&doSearch=1&query=%22Adenosine+monophosphate%22	HMDB01044	347.063	902-04-5	C00362	HMDB01044	3489			3653	2'-Deoxyguanosine 5'-monophosphate	http://www.hmdb.ca/metabolites/HMDB01044	-1.23801	http://wikipathways.org/index.php?title=Special%3ASearchPathways&doSearch=1&query=%222%27-Deoxyguanosine+5%27-monophosphate%22
482	M0	1	267.213	267.206	267.206	30.4325	30.518	30.518	7.80596	0	7.63827	2257.73	NaN	9.08696	0.010817	0.010817	267.208	30.4895	44024	266.199	642-67-1			44024				APHYLLIC ACID	http://metlin.scripps.edu/metabo_info.php?molid=44024	3.48486	http://wikipathways.org/index.php?title=Special%3ASearchPathways&doSearch=1&query=%22APHYLLIC+ACID%22	C04834	266.188		C04834			LMFA01020279 LMFA01070019		7395	Juvenile hormone II acid;	http://www.kegg.jp/dbget-bin/www_bget?C04834	45.6657	http://wikipathways.org/index.php?title=Special%3ASearchPathways&doSearch=1&query=%22Juvenile+hormone+II+acid%3B%22
785	M0	1	165.123	165.119	165.119	11.101	11.057	11.057	7.72647	0	7.7116	2250.78	NaN	9.5535	0.010284	0.010284	165.12	11.0717	1450	164.106	55745-85-2			1450				1-(2-Pyrimidyl)piperazine	http://metlin.scripps.edu/metabo_info.php?molid=1450	37.9856	http://wikipathways.org/index.php?title=Special%3ASearchPathways&doSearch=1&query=%221-%282-Pyrimidyl%29piperazine%22	43312	164.105				43312				Poloxalene	http://metlin.scripps.edu/metabo_info.php?molid=43312	46.1636	http://wikipathways.org/index.php?title=Special%3ASearchPathways&doSearch=1&query=%22Poloxalene%22
334	M0	1	369.946	369.942	369.942	4.249	4.299	4.299	7.71373	0	7.7193	2245.12	NaN	9.43713	0.010957	0.010957	369.943	4.28233	71597	369.015	62516-91-0	C17302		71597			96023683	Eudistomin C	http://metlin.scripps.edu/metabo_info.php?molid=71597	-214.672	http://wikipathways.org/index.php?title=Special%3ASearchPathways&doSearch=1&query=%22Eudistomin+C%22	C17167	369.015	88704-50-1	C17167		71556			96023608	Eudistomin C	http://www.kegg.jp/dbget-bin/www_bget?C17167	-214.78	http://wikipathways.org/index.php?title=Special%3ASearchPathways&doSearch=1&query=%22Eudistomin+C%22
545	M0	1	234.947	234.945	234.945	3.954	4.134	4.134	8.17401	0	7.25827	2244.28	NaN	8.66283	0.010946	0.010946	234.946	4.074	66002	233.954				66002				2-Iodophenol methyl ether	http://metlin.scripps.edu/metabo_info.php?molid=66002	-69.7558	http://wikipathways.org/index.php?title=Special%3ASearchPathways&doSearch=1&query=%222-Iodophenol+methyl+ether%22	C03575	233.954		C03575					6367	2-Iodophenol methyl ether	http://www.kegg.jp/dbget-bin/www_bget?C03575	-69.9353	http://wikipathways.org/index.php?title=Special%3ASearchPathways&doSearch=1&query=%222-Iodophenol+methyl+ether%22
210	M0	1	503.925	503.929	503.929	9.841	9.809	9.809	7.71908	0	7.68242	2210.01	NaN	10.3957	0.009256	0.009256	503.927	9.81967	64752	502.964	912758-00-0			64752				ATB-337	http://metlin.scripps.edu/metabo_info.php?molid=64752	-88.5365	http://wikipathways.org/index.php?title=Special%3ASearchPathways&doSearch=1&query=%22ATB-337%22	673	502.971	110988-86-8			673				Gemcitabine (dFdCTP)	http://metlin.scripps.edu/metabo_info.php?molid=673	-101.59	http://wikipathways.org/index.php?title=Special%3ASearchPathways&doSearch=1&query=%22Gemcitabine+%28dFdCTP%29%22
138	M0	1	712.485	712.486	712.486	34.306	34.368	34.368	7.83784	0	7.5475	2192.21	NaN	11.8766	0.010368	0.010368	712.486	34.3473	LMGP01011351	711.484					LMGP01011351		123060639	PC(13:0/18:4(6Z,9Z,12Z,15Z))	http://www.lipidmaps.org/data/LMSDRecord.php?LMID=LMGP01011351	-8.04937	http://wikipathways.org/index.php?title=Special%3ASearchPathways&doSearch=1&query=%22PC%2813%3A0%2F18%3A4%286Z%2C9Z%2C12Z%2C15Z%29%29%22	LMGP01011701	711.484					LMGP01011701		123060989	PC(18:4(6Z,9Z,12Z,15Z)/13:0)	http://www.lipidmaps.org/data/LMSDRecord.php?LMID=LMGP01011701	-8.04937	http://wikipathways.org/index.php?title=Special%3ASearchPathways&doSearch=1&query=%22PC%2818%3A4%286Z%2C9Z%2C12Z%2C15Z%29%2F13%3A0%29%22
833	M0	1	146.076	146.075	146.075	8.205	8.172	8.172	7.71282	0	7.6715	2191.11	NaN	11.1344	0.010702	0.010702	146.076	8.183	35856	145.074				35856				3-oxo-5S-amino-hexanoic acid	http://metlin.scripps.edu/metabo_info.php?molid=35856	-41.1239	http://wikipathways.org/index.php?title=Special%3ASearchPathways&doSearch=1&query=%223-oxo-5S-amino-hexanoic+acid%22	LMFA01060173	145.074	19355-90-9	C03656	HMDB12131		LMFA01060173		24701151	-	http://www.lipidmaps.org/data/LMSDRecord.php?LMID=LMFA01060173	-41.1308	http://wikipathways.org/index.php?title=Special%3ASearchPathways&doSearch=1&query=%22-%22
481	M0	1	267.211	267.205	267.205	29.891	29.988	29.988	7.99806	0	7.37823	2182.32	NaN	7.75755	0.009782	0.009782	267.207	29.9557	44024	266.199	642-67-1			44024				APHYLLIC ACID	http://metlin.scripps.edu/metabo_info.php?molid=44024	-0.259204	http://wikipathways.org/index.php?title=Special%3ASearchPathways&doSearch=1&query=%22APHYLLIC+ACID%22	C04834	266.188		C04834			LMFA01020279 LMFA01070019		7395	Juvenile hormone II acid;	http://www.kegg.jp/dbget-bin/www_bget?C04834	41.9215	http://wikipathways.org/index.php?title=Special%3ASearchPathways&doSearch=1&query=%22Juvenile+hormone+II+acid%3B%22
513	M0	1	247.128	247.129	247.129	10.842	10.762	10.762	7.70162	0	7.66971	2176.92	NaN	8.1005	0.00969	0.00969	247.129	10.7887	HMDB11166	246.122			HMDB11166					L-beta-aspartyl-L-leucine	http://www.hmdb.ca/metabolites/HMDB11166	-2.36739	http://wikipathways.org/index.php?title=Special%3ASearchPathways&doSearch=1&query=%22L-beta-aspartyl-L-leucine%22	HMDB11172	246.122			HMDB11172					L-gamma-glutamyl-L-valine	http://www.hmdb.ca/metabolites/HMDB11172	-2.36739	http://wikipathways.org/index.php?title=Special%3ASearchPathways&doSearch=1&query=%22L-gamma-glutamyl-L-valine%22
551	M0	1	231.144	231.146	231.146	5.414	5.641	5.641	7.58214	0	7.78727	2174.83	NaN	10.0019	0.010344	0.010344	231.145	5.56533	C10758	230.142	58845-83-3	C10758		68544			12941	Camoensine	http://www.kegg.jp/dbget-bin/www_bget?C10758	-18.8536	http://wikipathways.org/index.php?title=Special%3ASearchPathways&doSearch=1&query=%22Camoensine%22	68555	230.142	529-80-6	C10775		68555			12958	Camoensine	http://metlin.scripps.edu/metabo_info.php?molid=68555	-18.9101	http://wikipathways.org/index.php?title=Special%3ASearchPathways&doSearch=1&query=%22Camoensine%22
804	M0	1	158.003	158.004	158.004	11.501	11.516	11.516	7.83191	0	7.53717	2174.46	NaN	10.7306	0.008545	0.008545	158.004	11.511	C14407	156.993	88-73-3	C14407		69970			17395407	2-Chloronitrobenzene;	http://www.kegg.jp/dbget-bin/www_bget?C14407	18.0496	http://wikipathways.org/index.php?title=Special%3ASearchPathways&doSearch=1&query=%222-Chloronitrobenzene%3B%22	C14456	156.993	100-00-5	C14456		70041			17395456	4-Chloronitrobenzene;	http://www.kegg.jp/dbget-bin/www_bget?C14456	18.0496	http://wikipathways.org/index.php?title=Special%3ASearchPathways&doSearch=1&query=%224-Chloronitrobenzene%3B%22
377	M0	1	338.073	338.074	338.074	3.79	3.887	3.887	7.61435	0	7.75205	2171.56	NaN	8.8933	0.011058	0.011058	338.074	3.85467	C03997	337.067	13009-95-5	C03997					6710	5-Hydroxymethyldeoxycytidylate;	http://www.kegg.jp/dbget-bin/www_bget?C03997	-4.61035	http://wikipathways.org/index.php?title=Special%3ASearchPathways&doSearch=1&query=%225-Hydroxymethyldeoxycytidylate%3B%22	63411	337.068				63411				5-Hydroxymethyldeoxycytidylate	http://metlin.scripps.edu/metabo_info.php?molid=63411	-4.61332	http://wikipathways.org/index.php?title=Special%3ASearchPathways&doSearch=1&query=%225-Hydroxymethyldeoxycytidylate%22
615	M0	1	206.118	206.117	206.117	9.912	9.844	9.844	7.81018	0	7.54411	2158.45	NaN	8.45909	0.009396	0.009396	206.117	9.86667	1133	205.11	3627-45-0			1133				Normeperidinic acid	http://metlin.scripps.edu/metabo_info.php?molid=1133	-4.78929	http://wikipathways.org/index.php?title=Special%3ASearchPathways&doSearch=1&query=%22Normeperidinic+acid%22	68626	205.11	490-96-0	C10869		68626			13052	Bellendine	http://metlin.scripps.edu/metabo_info.php?molid=68626	-4.78929	http://wikipathways.org/index.php?title=Special%3ASearchPathways&doSearch=1&query=%22Bellendine%22
448	M0	1	280.196	280.196	280.196	17.929	18.003	18.003	7.44794	0	7.89671	2148.06	NaN	9.88499	0.009893	0.009893	280.196	17.9783	67996	279.183	33716-82-4	C09923		67996			12109	Serratine	http://metlin.scripps.edu/metabo_info.php?molid=67996	15.8677	http://wikipathways.org/index.php?title=Special%3ASearchPathways&doSearch=1&query=%22Serratine%22	C09901	279.183	15252-93-4	C09901		67995			12087	Serratine	http://www.kegg.jp/dbget-bin/www_bget?C09901	16.0253	http://wikipathways.org/index.php?title=Special%3ASearchPathways&doSearch=1&query=%22Serratine%22
834	M0	1	146.076	146.076	146.076	9.935	9.844	9.844	7.62754	0	7.71258	2143.21	NaN	10.9328	0.009055	0.009055	146.076	9.87433	35856	145.074				35856				3-oxo-5S-amino-hexanoic acid	http://metlin.scripps.edu/metabo_info.php?molid=35856	-42.2428	http://wikipathways.org/index.php?title=Special%3ASearchPathways&doSearch=1&query=%223-oxo-5S-amino-hexanoic+acid%22	LMFA01060173	145.074	19355-90-9	C03656	HMDB12131		LMFA01060173		24701151	-	http://www.lipidmaps.org/data/LMSDRecord.php?LMID=LMFA01060173	-42.2497	http://wikipathways.org/index.php?title=Special%3ASearchPathways&doSearch=1&query=%22-%22
126	M0	1	791.227	791.223	791.223	3.731	3.781	3.781	7.62522	0	7.70545	2133.12	NaN	9.5936	0.010429	0.010429	791.224	3.76433	C04488	790.279	92481-97-5	C04488		63901			7107	5-Methyl-5,6,7,8-tetrahydromethanopterin;	http://www.kegg.jp/dbget-bin/www_bget?C04488	-78.5293	http://wikipathways.org/index.php?title=Special%3ASearchPathways&doSearch=1&query=%225-Methyl-5%2C6%2C7%2C8-tetrahydromethanopterin%3B%22	63901	790.279	92481-97-5	C04488		63901			7107	5-Methyl-5,6,7,8-tetrahydromethanopterin	http://metlin.scripps.edu/metabo_info.php?molid=63901	-78.5495	http://wikipathways.org/index.php?title=Special%3ASearchPathways&doSearch=1&query=%225-Methyl-5%2C6%2C7%2C8-tetrahydromethanopterin%22
851	M0	1	141.959	141.959	141.959	11.525	11.163	11.163	7.76631	0	7.56013	2128.6	NaN	9.45649	0.011578	0.011578	141.959	11.2837	C00169	140.983	590-55-6	C00169	HMDB01096	3266			3469	Carbamoyl phosphate	http://www.kegg.jp/dbget-bin/www_bget?C00169	-226.066	http://wikipathways.org/index.php?title=Special%3ASearchPathways&doSearch=1&query=%22Carbamoyl+phosphate%22	3266	140.983	590-55-6	C00169	HMDB01096	3266			3469	Carbamoyl phosphate	http://metlin.scripps.edu/metabo_info.php?molid=3266	-226.151	http://wikipathways.org/index.php?title=Special%3ASearchPathways&doSearch=1&query=%22Carbamoyl+phosphate%22
734	M0	1	182.985	182.984	182.984	12.231	12.234	12.234	7.74716	0	7.57461	2123.64	NaN	9.15598	0.01185	0.01185	182.984	12.233	C07598	181.971	304-55-2	C07598		66663			9800	Succimer;	http://www.kegg.jp/dbget-bin/www_bget?C07598	31.8769	http://wikipathways.org/index.php?title=Special%3ASearchPathways&doSearch=1&query=%22Succimer%3B%22	66695	181.971	56794-24-2	C07719		66695			9921	Succimer	http://metlin.scripps.edu/metabo_info.php?molid=66695	32.1517	http://wikipathways.org/index.php?title=Special%3ASearchPathways&doSearch=1&query=%22Succimer%22
593	M0	1	215.075	215.068	215.068	3.307	3.31	3.31	7.74927	0	7.56823	2119.12	NaN	11.9091	0.010296	0.010296	215.071	3.309	66726	214.063				66726				3,4-Dihydroxy-3,4-dihydro-9-fluorenone	http://metlin.scripps.edu/metabo_info.php?molid=66726	-1.46374	http://wikipathways.org/index.php?title=Special%3ASearchPathways&doSearch=1&query=%223%2C4-Dihydroxy-3%2C4-dihydro-9-fluorenone%22	66989	214.063	1081-34-1	C08460		66989			10653	Mycosinol	http://metlin.scripps.edu/metabo_info.php?molid=66989	-1.46374	http://wikipathways.org/index.php?title=Special%3ASearchPathways&doSearch=1&query=%22Mycosinol%22
796	M0	1	158.961	158.961	158.961	29.868	29.965	29.965	7.4889	0	7.80787	2097.26	NaN	11.3432	0.010373	0.010373	158.961	29.9327	72899	157.972	5589-96-8	C19212		72899			124489884	Sulfur mustard	http://metlin.scripps.edu/metabo_info.php?molid=72899	-121.751	http://wikipathways.org/index.php?title=Special%3ASearchPathways&doSearch=1&query=%22Sulfur+mustard%22	C19164	157.972	505-60-2	C19164		72858			124489836	Sulfur mustard;	http://www.kegg.jp/dbget-bin/www_bget?C19164	-121.903	http://wikipathways.org/index.php?title=Special%3ASearchPathways&doSearch=1&query=%22Sulfur+mustard%3B%22
470	M0	1	270.203	270.2	270.2	13.609	13.6	13.6	7.56159	0	7.73347	2095.47	NaN	11.87	0.011346	0.011346	270.201	13.603	LMFA07060020	269.194		C05763			LMFA07060020		24701413	-	http://www.lipidmaps.org/data/LMSDRecord.php?LMID=LMFA07060020	-2.75762	http://wikipathways.org/index.php?title=Special%3ASearchPathways&doSearch=1&query=%22-%22	45719	269.199	216596-71-3			45719				N-undecanoyl-L-Homoserine lactone	http://metlin.scripps.edu/metabo_info.php?molid=45719	-22.0295	http://wikipathways.org/index.php?title=Special%3ASearchPathways&doSearch=1&query=%22N-undecanoyl-L-Homoserine+lactone%22
590	M0	1	215.138	215.138	215.138	9.37	9.302	9.302	7.58972	0	7.68763	2076.99	NaN	12.0702	0.010812	0.010812	215.138	9.32467	C01909	214.132	533-48-2	C01909	HMDB03581	3351			5017	Dethiobiotin;	http://www.kegg.jp/dbget-bin/www_bget?C01909	-8.30641	http://wikipathways.org/index.php?title=Special%3ASearchPathways&doSearch=1&query=%22Dethiobiotin%3B%22	23715	214.132				23715				Val Pro	http://metlin.scripps.edu/metabo_info.php?molid=23715	-8.50722	http://wikipathways.org/index.php?title=Special%3ASearchPathways&doSearch=1&query=%22Val+Pro%22
127	M0	1	789.164	789.161	789.161	4.331	4.475	4.475	7.58911	0	7.68354	2072.12	NaN	9.65691	0.010801	0.010801	789.162	4.427	LMPK12110574	788.18					LMPK12110574		85294237	Madreselvin B	http://www.lipidmaps.org/data/LMSDRecord.php?LMID=LMPK12110574	-32.4287	http://wikipathways.org/index.php?title=Special%3ASearchPathways&doSearch=1&query=%22Madreselvin+B%22	LMPK12110575	788.18					LMPK12110575		85294238	Quercetin 3-(6''-caffeoylsophoroside)	http://www.lipidmaps.org/data/LMSDRecord.php?LMID=LMPK12110575	-32.4287	http://wikipathways.org/index.php?title=Special%3ASearchPathways&doSearch=1&query=%22Quercetin+3-%286%27%27-caffeoylsophoroside%29%22
638	M0	1	202.119	202.115	202.115	9.653	9.585	9.585	7.54903	0	7.72307	2071.55	NaN	11.6405	0.009616	0.009616	202.116	9.60767	C02691	201.114		C02691					5659	Heteropyrithiamine	http://www.kegg.jp/dbget-bin/www_bget?C02691	-29.4062	http://wikipathways.org/index.php?title=Special%3ASearchPathways&doSearch=1&query=%22Heteropyrithiamine%22	LMFA07060011	201.095		C05753			LMFA07060011		24701404	-	http://www.lipidmaps.org/data/LMSDRecord.php?LMID=LMFA07060011	65.4915	http://wikipathways.org/index.php?title=Special%3ASearchPathways&doSearch=1&query=%22-%22
652	M0	1	199.143	199.144	199.144	31.127	31.024	31.024	7.657	0	7.59494	2050.77	NaN	9.76099	0.010404	0.010404	199.143	31.0583	C06185	198.137	20084-93-9	C06185		64427			8436	Slaframine;	http://www.kegg.jp/dbget-bin/www_bget?C06185	-5.81248	http://wikipathways.org/index.php?title=Special%3ASearchPathways&doSearch=1&query=%22Slaframine%3B%22	64439	198.137	481-37-8	C10858	HMDB06548	64439			13041	Slaframine	http://metlin.scripps.edu/metabo_info.php?molid=64439	-5.9538	http://wikipathways.org/index.php?title=Special%3ASearchPathways&doSearch=1&query=%22Slaframine%22
209	M0	1	503.926	503.927	503.927	11.819	11.951	11.951	7.64285	0	7.60241	2043.92	NaN	10.997	0.009835	0.009835	503.927	11.907	64752	502.964	912758-00-0			64752				ATB-337	http://metlin.scripps.edu/metabo_info.php?molid=64752	-89.6485	http://wikipathways.org/index.php?title=Special%3ASearchPathways&doSearch=1&query=%22ATB-337%22	673	502.971	110988-86-8			673				Gemcitabine (dFdCTP)	http://metlin.scripps.edu/metabo_info.php?molid=673	-102.702	http://wikipathways.org/index.php?title=Special%3ASearchPathways&doSearch=1&query=%22Gemcitabine+%28dFdCTP%29%22
614	M0	1	206.124	206.119	206.119	13.609	13.6115	13.6115	7.8112	0	7.43209	2041.92	NaN	8.9001	0.008954	0.008954	206.121	13.6107	64504	205.114				64504				Tetrahomomethionine	http://metlin.scripps.edu/metabo_info.php?molid=64504	-3.67114	http://wikipathways.org/index.php?title=Special%3ASearchPathways&doSearch=1&query=%22Tetrahomomethionine%22	C17225	205.114		C17225					96023633	Tetrahomomethionine	http://www.kegg.jp/dbget-bin/www_bget?C17225	-3.9149	http://wikipathways.org/index.php?title=Special%3ASearchPathways&doSearch=1&query=%22Tetrahomomethionine%22
697	M0	1	186.151	186.151	186.151	11.289	11.339	11.339	7.78606	0	7.45483	2039.46	NaN	8.56635	0.009155	0.009155	186.151	11.3223	2992	185.142	60113-82-8	C16649		2992			51090973	N-methyl-Gabapentin	http://metlin.scripps.edu/metabo_info.php?molid=2992	9.03813	http://wikipathways.org/index.php?title=Special%3ASearchPathways&doSearch=1&query=%22N-methyl-Gabapentin%22	2007	185.153	18259-37-5			2007				N,N-Diethylcarbamoylpiperazine	http://metlin.scripps.edu/metabo_info.php?molid=2007	-51.6312	http://wikipathways.org/index.php?title=Special%3ASearchPathways&doSearch=1&query=%22N%2CN-Diethylcarbamoylpiperazine%22
287	M0	1	422.639	422.638	422.638	10.288	10.221	10.221	7.57733	0	7.64535	2020.98	NaN	11.7202	0.011713	0.011713	422.638	10.2433	C18103	421.78	35822-46-9	C18103		72030			96024320	1,2,3,4,6,7,8-Heptachlorodibenzodioxin;	http://www.kegg.jp/dbget-bin/www_bget?C18103	-353.814	http://wikipathways.org/index.php?title=Special%3ASearchPathways&doSearch=1&query=%221%2C2%2C3%2C4%2C6%2C7%2C8-Heptachlorodibenzodioxin%3B%22	72030	421.78	35822-46-9	C18103		72030			96024320	1,2,3,4,6,7,8-Heptachlorodibenzodioxin	http://metlin.scripps.edu/metabo_info.php?molid=72030	-353.868	http://wikipathways.org/index.php?title=Special%3ASearchPathways&doSearch=1&query=%221%2C2%2C3%2C4%2C6%2C7%2C8-Heptachlorodibenzodioxin%22
208	M0	1	503.925	503.926	503.926	12.278	12.293	12.293	7.63928	0	7.57479	2012.3	NaN	9.29376	0.01022	0.01022	503.926	12.288	64752	502.964	912758-00-0			64752				ATB-337	http://metlin.scripps.edu/metabo_info.php?molid=64752	-92.1775	http://wikipathways.org/index.php?title=Special%3ASearchPathways&doSearch=1&query=%22ATB-337%22	673	502.971	110988-86-8			673				Gemcitabine (dFdCTP)	http://metlin.scripps.edu/metabo_info.php?molid=673	-105.231	http://wikipathways.org/index.php?title=Special%3ASearchPathways&doSearch=1&query=%22Gemcitabine+%28dFdCTP%29%22
526	M0	1	243.141	243.139	243.139	14.48	14.471	14.471	7.43178	0	7.77002	2000	NaN	9.96674	0.009881	0.009881	243.139	14.474	C14225	242.131	77-40-7	C14225		69882			7847035	Bisphenol B;	http://www.kegg.jp/dbget-bin/www_bget?C14225	3.33842	http://wikipathways.org/index.php?title=Special%3ASearchPathways&doSearch=1&query=%22Bisphenol+B%3B%22	C14898	242.131		C14898					17395896	4,4a,5,6,7,8-Hexahydro-6-(p-hydroxyphenyl)-2(3H)-naphthalenone	http://www.kegg.jp/dbget-bin/www_bget?C14898	3.33842	http://wikipathways.org/index.php?title=Special%3ASearchPathways&doSearch=1&query=%224%2C4a%2C5%2C6%2C7%2C8-Hexahydro-6-%28p-hydroxyphenyl%29-2%283H%29-naphthalenone%22
719	M0	1	184.134	184.134	184.134	18.353	18.415	18.415	7.69607	0	7.50057	1994.84	NaN	8.17277	0.011531	0.011531	184.134	18.3943	C12452	183.126	3423-27-6	C12452		64440			582842	Acetyltropine;	http://www.kegg.jp/dbget-bin/www_bget?C12452	-0.67895	http://wikipathways.org/index.php?title=Special%3ASearchPathways&doSearch=1&query=%22Acetyltropine%3B%22	C12453	183.126	3423-26-5	C12453		64442			582843	Acetylpseudotropine	http://www.kegg.jp/dbget-bin/www_bget?C12453	-0.67895	http://wikipathways.org/index.php?title=Special%3ASearchPathways&doSearch=1&query=%22Acetylpseudotropine%22
871	M0	1	134.076	134.067	134.067	10.536	10.774	10.774	7.68947	0	7.5063	1993.98	NaN	12.2381	0.01015	0.01015	134.07	10.6947	68671	133.064				68671				2-Aminobenzimidazole	http://metlin.scripps.edu/metabo_info.php?molid=68671	-14.0985	http://wikipathways.org/index.php?title=Special%3ASearchPathways&doSearch=1&query=%222-Aminobenzimidazole%22	C10901	133.064	934-32-7	C10901		68669			13084	2-Aminobenzimidazole	http://www.kegg.jp/dbget-bin/www_bget?C10901	-14.121	http://wikipathways.org/index.php?title=Special%3ASearchPathways&doSearch=1&query=%222-Aminobenzimidazole%22
356	M0	1	358.15	358.153	358.153	9.723	9.656	9.656	7.53261	0	7.63388	1965	NaN	10.8232	0.008868	0.008868	358.152	9.67833	C09914	357.142	1398-17-0	C09914		67944			12100	Bakankoside	http://www.kegg.jp/dbget-bin/www_bget?C09914	4.65174	http://wikipathways.org/index.php?title=Special%3ASearchPathways&doSearch=1&query=%22Bakankoside%22	68006	357.142	83327-22-4	C09924		68006			12110	Bakankoside	http://metlin.scripps.edu/metabo_info.php?molid=68006	4.74414	http://wikipathways.org/index.php?title=Special%3ASearchPathways&doSearch=1&query=%22Bakankoside%22
746	M0	1	181.128	181.126	181.126	31.28	31.366	31.366	7.90307	0	7.24798	1949.88	NaN	11.1001	0.009435	0.009435	181.126	31.3373	66083	180.115	18512-30-6	C04033		66083			6737	3-tert-Butyl-5-methylcatechol	http://metlin.scripps.edu/metabo_info.php?molid=66083	20.015	http://wikipathways.org/index.php?title=Special%3ASearchPathways&doSearch=1&query=%223-tert-Butyl-5-methylcatechol%22	C03929	180.115		C03929					6657	3-tert-Butyl-5-methylcatechol	http://www.kegg.jp/dbget-bin/www_bget?C03929	20.1816	http://wikipathways.org/index.php?title=Special%3ASearchPathways&doSearch=1&query=%223-tert-Butyl-5-methylcatechol%22
361	M0	1	351.536	351.536	351.536	6.038	6.347	6.347	7.59168	0	7.55255	1943.24	NaN	9.61893	0.01168	0.01168	351.536	6.244	53736	350.391				53736				C25:1 Highly branched isoprenoid	http://metlin.scripps.edu/metabo_info.php?molid=53736	391.935	http://wikipathways.org/index.php?title=Special%3ASearchPathways&doSearch=1&query=%22C25%3A1+Highly+branched+isoprenoid%22	53741	350.391				53741				C25 Monocyclic highly branched isoprenoid	http://metlin.scripps.edu/metabo_info.php?molid=53741	391.935	http://wikipathways.org/index.php?title=Special%3ASearchPathways&doSearch=1&query=%22C25+Monocyclic+highly+branched+isoprenoid%22
649	M0	1	199.144	199.144	199.144	28.596	28.681	28.681	7.94948	0	7.19304	1941.58	NaN	10.0723	0.010168	0.010168	199.144	28.6527	C06185	198.137	20084-93-9	C06185		64427			8436	Slaframine;	http://www.kegg.jp/dbget-bin/www_bget?C06185	-2.81119	http://wikipathways.org/index.php?title=Special%3ASearchPathways&doSearch=1&query=%22Slaframine%3B%22	64439	198.137	481-37-8	C10858	HMDB06548	64439			13041	Slaframine	http://metlin.scripps.edu/metabo_info.php?molid=64439	-2.9525	http://wikipathways.org/index.php?title=Special%3ASearchPathways&doSearch=1&query=%22Slaframine%22
805	M0	1	158.003	158.003	158.003	9.5	9.773	9.773	7.43541	0	7.70398	1938.55	NaN	10.0474	0.009402	0.009402	158.003	9.682	C14407	156.993	88-73-3	C14407		69970			17395407	2-Chloronitrobenzene;	http://www.kegg.jp/dbget-bin/www_bget?C14407	12.5122	http://wikipathways.org/index.php?title=Special%3ASearchPathways&doSearch=1&query=%222-Chloronitrobenzene%3B%22	C14456	156.993	100-00-5	C14456		70041			17395456	4-Chloronitrobenzene;	http://www.kegg.jp/dbget-bin/www_bget?C14456	12.5122	http://wikipathways.org/index.php?title=Special%3ASearchPathways&doSearch=1&query=%224-Chloronitrobenzene%3B%22
1021	M0	1	89.5076	89.5071	89.5071	16.152	16.414	16.414	8.43931	0	6.69071	1929.49	NaN	10.5293	0.01013	0.01013	89.5072	16.3267
492	M0	1	260.093	260.095	260.095	4.378	4.475	4.475	7.3007	0	7.82775	1927.97	NaN	10.4366	0.010028	0.010028	260.094	4.44267	45281	259.086	134036-53-6			45281				AG-370	http://metlin.scripps.edu/metabo_info.php?molid=45281	0.909609	http://wikipathways.org/index.php?title=Special%3ASearchPathways&doSearch=1&query=%22AG-370%22	C10701	259.084	484-08-2	C10701		68506			12884	Kokusaginine;	http://www.kegg.jp/dbget-bin/www_bget?C10701	5.89254	http://wikipathways.org/index.php?title=Special%3ASearchPathways&doSearch=1&query=%22Kokusaginine%3B%22
245	M0	1	461.22	461.222	461.222	12.396	12.375	12.375	7.51613	0	7.60842	1924.22	NaN	7.71315	0.009362	0.009362	461.221	12.382	68481	460.21	72520-92-4	C10715		68481			12898	Aspidin	http://metlin.scripps.edu/metabo_info.php?molid=68481	8.30346	http://wikipathways.org/index.php?title=Special%3ASearchPathways&doSearch=1&query=%22Aspidin%22	68510	460.21	545-45-9	C10831		68510			13014	alpha-Kosin	http://metlin.scripps.edu/metabo_info.php?molid=68510	8.30346	http://wikipathways.org/index.php?title=Special%3ASearchPathways&doSearch=1&query=%22alpha-Kosin%22
707	M0	1	185.132	185.13	185.13	7.569	7.548	7.548	7.51092	0	7.58605	1897.87	NaN	10.5165	0.009108	0.009108	185.131	7.555	41200	184.125	943-73-7	C17235		41200			96023643	Chamazulene	http://metlin.scripps.edu/metabo_info.php?molid=41200	-12.0389	http://wikipathways.org/index.php?title=Special%3ASearchPathways&doSearch=1&query=%22Chamazulene%22	C09633	184.125	529-05-5	C09633			LMPR0103410002		11823	Chamazulene	http://www.kegg.jp/dbget-bin/www_bget?C09633	-12.0389	http://wikipathways.org/index.php?title=Special%3ASearchPathways&doSearch=1&query=%22Chamazulene%22
207	M0	1	503.927	503.929	503.929	12.996	12.976	12.976	7.59983	0	7.48637	1887.68	NaN	10.5165	0.010699	0.010699	503.928	12.9827	64752	502.964	912758-00-0			64752				ATB-337	http://metlin.scripps.edu/metabo_info.php?molid=64752	-86.5953	http://wikipathways.org/index.php?title=Special%3ASearchPathways&doSearch=1&query=%22ATB-337%22	673	502.971	110988-86-8			673				Gemcitabine (dFdCTP)	http://metlin.scripps.edu/metabo_info.php?molid=673	-99.6486	http://wikipathways.org/index.php?title=Special%3ASearchPathways&doSearch=1&query=%22Gemcitabine+%28dFdCTP%29%22
765	M0	1	173.088	173.081	173.081	10.806	10.421	10.421	7.35796	0	7.69831	1859.63	NaN	10.4943	0.012464	0.012464	173.083	10.5493	HMDB00341	172.074	5698-50-0		HMDB00341	5328	LMFA01170085		85291414	2-Octenedioic acid	http://www.hmdb.ca/metabolites/HMDB00341	9.05814	http://wikipathways.org/index.php?title=Special%3ASearchPathways&doSearch=1&query=%222-Octenedioic+acid%22	HMDB04982	172.074	38561-68-1		HMDB04982		LMFA01170078		85291407	cis-4-Octenedioic acid	http://www.hmdb.ca/metabolites/HMDB04982	9.05814	http://wikipathways.org/index.php?title=Special%3ASearchPathways&doSearch=1&query=%22cis-4-Octenedioic+acid%22
405	M0	1	311.947	311.946	311.946	4.284	4.334	4.334	7.46907	0	7.58377	1856.45	NaN	9.94534	0.008838	0.008838	311.946	4.31733	C18941	310.935	34462-96-9	C18941		72701			124489613	Halacrinate	http://www.kegg.jp/dbget-bin/www_bget?C18941	12.0197	http://wikipathways.org/index.php?title=Special%3ASearchPathways&doSearch=1&query=%22Halacrinate%22	72701	310.935	34462-96-9	C18941		72701			124489613	Halacrinate	http://metlin.scripps.edu/metabo_info.php?molid=72701	12.1194	http://wikipathways.org/index.php?title=Special%3ASearchPathways&doSearch=1&query=%22Halacrinate%22
721	M0	1	184.134	184.133	184.133	20.213	20.181	20.181	7.40715	0	7.63726	1848.63	NaN	11.0067	0.009548	0.009548	184.133	20.1917	C12452	183.126	3423-27-6	C12452		64440			582842	Acetyltropine;	http://www.kegg.jp/dbget-bin/www_bget?C12452	-3.34196	http://wikipathways.org/index.php?title=Special%3ASearchPathways&doSearch=1&query=%22Acetyltropine%3B%22	C12453	183.126	3423-26-5	C12453		64442			582843	Acetylpseudotropine	http://www.kegg.jp/dbget-bin/www_bget?C12453	-3.34196	http://wikipathways.org/index.php?title=Special%3ASearchPathways&doSearch=1&query=%22Acetylpseudotropine%22
539	M0	1	237.086	237.088	237.088	4.508	4.57	4.57	7.42112	0	7.61332	1839.45	NaN	9.51263	0.008413	0.008413	237.087	4.54933	C02700	236.08	1022-31-7	C02700	HMDB01200	3373			5664	L-Formylkynurenine;	http://www.kegg.jp/dbget-bin/www_bget?C02700	-1.18745	http://wikipathways.org/index.php?title=Special%3ASearchPathways&doSearch=1&query=%22L-Formylkynurenine%3B%22	C15605	236.08		C15605					17396597	N-Formyl-D-kynurenine	http://www.kegg.jp/dbget-bin/www_bget?C15605	-1.18745	http://wikipathways.org/index.php?title=Special%3ASearchPathways&doSearch=1&query=%22N-Formyl-D-kynurenine%22
262	M0	1	450.02	450.018	450.018	2.765	2.768	2.768	7.54008	0	7.46457	1812.25	NaN	9.59877	0.010644	0.010644	450.019	2.767	1699	449.016				1699				Desmethylpantoprazole sulfate	http://metlin.scripps.edu/metabo_info.php?molid=1699	-12.3425	http://wikipathways.org/index.php?title=Special%3ASearchPathways&doSearch=1&query=%22Desmethylpantoprazole+sulfate%22	C08106	449.033	33564-30-6	C08106		66822			10306	Cefoxitin sodium	http://www.kegg.jp/dbget-bin/www_bget?C08106	-48.8606	http://wikipathways.org/index.php?title=Special%3ASearchPathways&doSearch=1&query=%22Cefoxitin+sodium%22
592	M0	1	215.081	215.08	215.08	4.343	4.428	4.428	7.788	0	7.20772	1804.18	NaN	10.0605	0.011166	0.011166	215.08	4.39967	44130	214.07	102-76-1			44130				ETANIDAZOLE	http://metlin.scripps.edu/metabo_info.php?molid=44130	10.4218	http://wikipathways.org/index.php?title=Special%3ASearchPathways&doSearch=1&query=%22ETANIDAZOLE%22	7084	214.078				7084				Methyl bisnorbiotinyl ketone	http://metlin.scripps.edu/metabo_info.php?molid=7084	-24.1221	http://wikipathways.org/index.php?title=Special%3ASearchPathways&doSearch=1&query=%22Methyl+bisnorbiotinyl+ketone%22
319	M0	1	391.284	391.284	391.284	3.33	3.004	3.004	6.53634	0	8.45872	1803.59	NaN	8.76829	0.010685	0.010685	391.284	3.11267	LMST04010146	390.277					LMST04010146	BBA0146	7851033	-	http://www.lipidmaps.org/data/LMSDRecord.php?LMID=LMST04010146	-1.37253	http://wikipathways.org/index.php?title=Special%3ASearchPathways&doSearch=1&query=%22-%22	LMST04010147	390.277					LMST04010147	BBA0147	7851034	-	http://www.lipidmaps.org/data/LMSDRecord.php?LMID=LMST04010147	-1.37253	http://wikipathways.org/index.php?title=Special%3ASearchPathways&doSearch=1&query=%22-%22
178	M0	1	572.91	572.913	572.913	2.954	2.957	2.957	7.41851	0	7.57053	1798.17	NaN	10.7534	0.009932	0.009932	572.912	2.956	LMPK12112392	572.047					LMPK12112392		85296055	Isorhamnetin 3-glucuronide-7-sulfate	http://www.lipidmaps.org/data/LMSDRecord.php?LMID=LMPK12112392	-250.109	http://wikipathways.org/index.php?title=Special%3ASearchPathways&doSearch=1&query=%22Isorhamnetin+3-glucuronide-7-sulfate%22	50808	572.047				50808				Isorhamnetin 3-glucuronide-7-sulfate	http://metlin.scripps.edu/metabo_info.php?molid=50808	-250.232	http://wikipathways.org/index.php?title=Special%3ASearchPathways&doSearch=1&query=%22Isorhamnetin+3-glucuronide-7-sulfate%22
549	M0	1	232.119	232.119	232.119	3.742	3.428	3.428	7.55331	0	7.4225	1786.31	NaN	11.1112	0.010862	0.010862	232.119	3.53267	5694	231.111				5694				Isovalerylglutamic acid	http://metlin.scripps.edu/metabo_info.php?molid=5694	0.532213	http://wikipathways.org/index.php?title=Special%3ASearchPathways&doSearch=1&query=%22Isovalerylglutamic+acid%22	5899	231.111				5899				Suberylglycine	http://metlin.scripps.edu/metabo_info.php?molid=5899	0.532213	http://wikipathways.org/index.php?title=Special%3ASearchPathways&doSearch=1&query=%22Suberylglycine%22
206	M0	1	503.925	503.928	503.928	10.712	10.468	10.468	7.57307	0	7.39927	1783.21	NaN	8.32155	0.008817	0.008817	503.927	10.5493	64752	502.964	912758-00-0			64752				ATB-337	http://metlin.scripps.edu/metabo_info.php?molid=64752	-89.1833	http://wikipathways.org/index.php?title=Special%3ASearchPathways&doSearch=1&query=%22ATB-337%22	673	502.971	110988-86-8			673				Gemcitabine (dFdCTP)	http://metlin.scripps.edu/metabo_info.php?molid=673	-102.237	http://wikipathways.org/index.php?title=Special%3ASearchPathways&doSearch=1&query=%22Gemcitabine+%28dFdCTP%29%22
353	M0	1	358.198	358.198	358.198	14.032	14.047	14.047	7.45038	0	7.49595	1760.17	NaN	9.05822	0.009709	0.009709	358.198	14.042	15983	357.19				15983				Glu Leu Pro	http://metlin.scripps.edu/metabo_info.php?molid=15983	0.321024	http://wikipathways.org/index.php?title=Special%3ASearchPathways&doSearch=1&query=%22Glu+Leu+Pro%22	16350	357.19				16350				Leu Glu Pro	http://metlin.scripps.edu/metabo_info.php?molid=16350	0.321024	http://wikipathways.org/index.php?title=Special%3ASearchPathways&doSearch=1&query=%22Leu+Glu+Pro%22
696	M0	1	186.158	186.156	186.156	29.95	29.953	29.953	7.67792	0	7.2661	1758.13	NaN	10.4278	0.007644	0.007644	186.156	29.952	2007	185.153	18259-37-5			2007				N,N-Diethylcarbamoylpiperazine	http://metlin.scripps.edu/metabo_info.php?molid=2007	-22.4859	http://wikipathways.org/index.php?title=Special%3ASearchPathways&doSearch=1&query=%22N%2CN-Diethylcarbamoylpiperazine%22	2992	185.142	60113-82-8	C16649		2992			51090973	N-methyl-Gabapentin	http://metlin.scripps.edu/metabo_info.php?molid=2992	38.1852	http://wikipathways.org/index.php?title=Special%3ASearchPathways&doSearch=1&query=%22N-methyl-Gabapentin%22
643	M0	1	201.105	201.103	201.103	11.101	11.304	11.304	7.44116	0	7.48806	1745.17	NaN	10.545	0.009297	0.009297	201.103	11.2363	C06537	200.095	525-57-5	C06537		3337			8767	Harmalol	http://www.kegg.jp/dbget-bin/www_bget?C06537	3.2218	http://wikipathways.org/index.php?title=Special%3ASearchPathways&doSearch=1&query=%22Harmalol%22	C14759	200.095	101-80-4	C14759		70294			17395757	4,4'-Diaminodiphenyl ether;	http://www.kegg.jp/dbget-bin/www_bget?C14759	3.2218	http://wikipathways.org/index.php?title=Special%3ASearchPathways&doSearch=1&query=%224%2C4%27-Diaminodiphenyl+ether%3B%22
318	M0	1	391.287	391.282	391.282	3.707	3.416	3.416	6.54719	0	8.37149	1736	NaN	10.2989	0.010574	0.010574	391.284	3.513	LMST04010146	390.277					LMST04010146	BBA0146	7851033	-	http://www.lipidmaps.org/data/LMSDRecord.php?LMID=LMST04010146	-2.962	http://wikipathways.org/index.php?title=Special%3ASearchPathways&doSearch=1&query=%22-%22	LMST04010147	390.277					LMST04010147	BBA0147	7851034	-	http://www.lipidmaps.org/data/LMSDRecord.php?LMID=LMST04010147	-2.962	http://wikipathways.org/index.php?title=Special%3ASearchPathways&doSearch=1&query=%22-%22
882	M0	1	130.062	130.057	130.057	15.457	15.448	15.448	7.15003	0	7.76325	1731.32	NaN	10.9019	0.009084	0.009084	130.059	15.451	C06323	129.058	119-65-3	C06323		44761			8559	Isoquinoline;	http://www.kegg.jp/dbget-bin/www_bget?C06323	-52.6302	http://wikipathways.org/index.php?title=Special%3ASearchPathways&doSearch=1&query=%22Isoquinoline%3B%22	C06413	129.058	91-22-5	C06413		66389			8648	Quinoline;	http://www.kegg.jp/dbget-bin/www_bget?C06413	-52.6302	http://wikipathways.org/index.php?title=Special%3ASearchPathways&doSearch=1&query=%22Quinoline%3B%22
718	M0	1	184.133	184.134	184.134	8.11	8.09	8.09	7.45446	0	7.45588	1728.78	NaN	11.0848	0.009198	0.009198	184.134	8.09667	1680	183.126	1198-40-9			1680				3-Oxa-9-azoniatricyclo[3.3.1.02,4]nonane, 9-ethyl-7-hydroxy-9-methyl-	http://metlin.scripps.edu/metabo_info.php?molid=1680	-0.029124	http://wikipathways.org/index.php?title=Special%3ASearchPathways&doSearch=1&query=%223-Oxa-9-azoniatricyclo%5B3.3.1.02%2C4%5Dnonane%2C+9-ethyl-7-hydroxy-9-methyl-%22	64445	183.126	552-70-5	C10865		64445			13048	Acetyltropine	http://metlin.scripps.edu/metabo_info.php?molid=64445	-0.029124	http://wikipathways.org/index.php?title=Special%3ASearchPathways&doSearch=1&query=%22Acetyltropine%22
823	M0	1	149.045	149.042	149.042	4.472	4.511	4.511	7.31497	0	7.58689	1721.46	NaN	8.75602	0.008239	0.008239	149.043	4.498	HMDB00426	148.037	597-44-4		HMDB00426	3273				Citramalic acid	http://www.hmdb.ca/metabolites/HMDB00426	-12.3122	http://wikipathways.org/index.php?title=Special%3ASearchPathways&doSearch=1&query=%22Citramalic+acid%22	HMDB00428	148.037	638-18-6		HMDB00428					3-Hydroxyglutaric acid	http://www.hmdb.ca/metabolites/HMDB00428	-12.3122	http://wikipathways.org/index.php?title=Special%3ASearchPathways&doSearch=1&query=%223-Hydroxyglutaric+acid%22
400	M0	1	319.151	319.151	319.151	3.966	3.981	3.981	7.32681	0	7.57193	1718.78	NaN	9.15232	0.010569	0.010569	319.151	3.976	C09981	318.147	17924-92-4	C09981			LMPK04000016		12167	Zearalenone	http://www.kegg.jp/dbget-bin/www_bget?C09981	-10.0855	http://wikipathways.org/index.php?title=Special%3ASearchPathways&doSearch=1&query=%22Zearalenone%22	40980	318.147				40980				Zearalenone	http://metlin.scripps.edu/metabo_info.php?molid=40980	-10.0886	http://wikipathways.org/index.php?title=Special%3ASearchPathways&doSearch=1&query=%22Zearalenone%22
488	M0	1	261.491	261.494	261.494	2.7535	2.756	2.756	7.35842	0	7.53722	1716.12	NaN	8.36379	0.01126	0.01126	261.493	2.75517
159	M0	1	608.089	608.091	608.091	11.489	11.469	11.469	7.64152	0	7.25035	1712.89	NaN	9.94178	0.010042	0.010042	608.09	11.4757	C00043	607.082	528-04-1	C00043	HMDB00290	41549			3345	UDP-N-acetyl-D-glucosamine;	http://www.kegg.jp/dbget-bin/www_bget?C00043	1.25903	http://wikipathways.org/index.php?title=Special%3ASearchPathways&doSearch=1&query=%22UDP-N-acetyl-D-glucosamine%3B%22	C00203	607.082	7277-98-7	C00203	HMDB00304	3675	LMSL01010002		3503	UDP-N-acetyl-D-galactosamine	http://www.kegg.jp/dbget-bin/www_bget?C00203	1.25903	http://wikipathways.org/index.php?title=Special%3ASearchPathways&doSearch=1&query=%22UDP-N-acetyl-D-galactosamine%22
747	M0	1	181.13	181.124	181.124	14.35	14.012	14.012	7.23953	0	7.64995	1710.84	NaN	12.356	0.008335	0.008335	181.126	14.1247	66083	180.115	18512-30-6	C04033		66083			6737	3-tert-Butyl-5-methylcatechol	http://metlin.scripps.edu/metabo_info.php?molid=66083	15.1274	http://wikipathways.org/index.php?title=Special%3ASearchPathways&doSearch=1&query=%223-tert-Butyl-5-methylcatechol%22	C03929	180.115		C03929					6657	3-tert-Butyl-5-methylcatechol	http://www.kegg.jp/dbget-bin/www_bget?C03929	15.2939	http://wikipathways.org/index.php?title=Special%3ASearchPathways&doSearch=1&query=%223-tert-Butyl-5-methylcatechol%22
602	M0	1	213.194	213.191	213.191	29.773	29.906	29.906	7.91059	0	6.9711	1704.19	NaN	11.1904	0.007771	0.007771	213.192	29.8617	45016	212.178	68449-30-9			45016				trans-?2-11-methyl-Dodecenoic Acid	http://metlin.scripps.edu/metabo_info.php?molid=45016	31.0699	http://wikipathways.org/index.php?title=Special%3ASearchPathways&doSearch=1&query=%22trans-%3F2-11-methyl-Dodecenoic+Acid%22	46212	212.178				46212				8E-Undecenyl acetate	http://metlin.scripps.edu/metabo_info.php?molid=46212	31.0699	http://wikipathways.org/index.php?title=Special%3ASearchPathways&doSearch=1&query=%228E-Undecenyl+acetate%22
650	M0	1	199.145	199.145	199.145	13.338	13.364	13.364	7.62922	0	7.24965	1701.78	NaN	10.7541	0.009398	0.009398	199.145	13.3553	64439	198.137	481-37-8	C10858	HMDB06548	64439			13041	Slaframine	http://metlin.scripps.edu/metabo_info.php?molid=64439	0.975757	http://wikipathways.org/index.php?title=Special%3ASearchPathways&doSearch=1&query=%22Slaframine%22	C06185	198.137	20084-93-9	C06185		64427			8436	Slaframine;	http://www.kegg.jp/dbget-bin/www_bget?C06185	1.11707	http://wikipathways.org/index.php?title=Special%3ASearchPathways&doSearch=1&query=%22Slaframine%3B%22
902	M0	1	126.049	126.047	126.047	13.244	13.011	13.011	7.52262	0	7.35511	1700.82	NaN	8.49628	0.010515	0.010515	126.048	13.0887	64432	125.048				64432				3,6-Dihydronicotinic acid	http://metlin.scripps.edu/metabo_info.php?molid=64432	-60.1104	http://wikipathways.org/index.php?title=Special%3ASearchPathways&doSearch=1&query=%223%2C6-Dihydronicotinic+acid%22	65769	125.048	593-79-3	C02535		65769			5542	N-Ethylmaleimide	http://metlin.scripps.edu/metabo_info.php?molid=65769	-60.1104	http://wikipathways.org/index.php?title=Special%3ASearchPathways&doSearch=1&query=%22N-Ethylmaleimide%22
813	M0	1	155.01	155.008	155.008	1.164	1.179	1.179	7.33398	0	7.54108	1698.55	NaN	8.99497	0.011081	0.011081	155.009	1.174	C02876	154.003		C02876					5809	Propanoyl phosphate;	http://www.kegg.jp/dbget-bin/www_bget?C02876	-15.1577	http://wikipathways.org/index.php?title=Special%3ASearchPathways&doSearch=1&query=%22Propanoyl+phosphate%3B%22	C03505	154.003		C03505					6316	Hydroxyacetone phosphate;	http://www.kegg.jp/dbget-bin/www_bget?C03505	-15.1577	http://wikipathways.org/index.php?title=Special%3ASearchPathways&doSearch=1&query=%22Hydroxyacetone+phosphate%3B%22
317	M0	1	391.285	391.284	391.284	7.89875	8.09	8.09	7.28806	0	7.5652	1680.14	NaN	8.5447	0.009203	0.009203	391.284	8.02625	LMST04010146	390.277					LMST04010146	BBA0146	7851033	-	http://www.lipidmaps.org/data/LMSDRecord.php?LMID=LMST04010146	-1.50235	http://wikipathways.org/index.php?title=Special%3ASearchPathways&doSearch=1&query=%22-%22	LMST04010147	390.277					LMST04010147	BBA0147	7851034	-	http://www.lipidmaps.org/data/LMSDRecord.php?LMID=LMST04010147	-1.50235	http://wikipathways.org/index.php?title=Special%3ASearchPathways&doSearch=1&query=%22-%22
772	M0	1	171.053	171.053	171.053	3.26	3.263	3.263	7.45949	0	7.34924	1643.14	NaN	9.8378	0.00948	0.00948	171.053	3.262	C05515	170.044		C05515					7861	5-Ureido-4-imidazole carboxylate;	http://www.kegg.jp/dbget-bin/www_bget?C05515	4.96146	http://wikipathways.org/index.php?title=Special%3ASearchPathways&doSearch=1&query=%225-Ureido-4-imidazole+carboxylate%3B%22	63403	170.044				63403				5-Ureido-4-imidazole carboxylate	http://metlin.scripps.edu/metabo_info.php?molid=63403	5.02027	http://wikipathways.org/index.php?title=Special%3ASearchPathways&doSearch=1&query=%225-Ureido-4-imidazole+carboxylate%22
1063	M0	1	84.0807	84.0797	84.0797	35.354	35.451	35.451	8.50516	0	6.30087	1640.92	NaN	8.72572	0.010333	0.010333	84.08	35.4187	63458	83.0735				63458				Piperideine	http://metlin.scripps.edu/metabo_info.php?molid=63458	-15.9465	http://wikipathways.org/index.php?title=Special%3ASearchPathways&doSearch=1&query=%22Piperideine%22	63887	83.0735				63887				1-Methylpyrrolinium	http://metlin.scripps.edu/metabo_info.php?molid=63887	-15.9465	http://wikipathways.org/index.php?title=Special%3ASearchPathways&doSearch=1&query=%221-Methylpyrrolinium%22
940	M0	1	114.091	114.091	114.091	10.795	10.821	10.821	6.92942	0	7.85319	1621.82	NaN	11.4346	0.010499	0.010499	114.091	10.8123	44753	113.084	35608-64-1			44753				?-Caprolactam	http://metlin.scripps.edu/metabo_info.php?molid=44753	-8.1886	http://wikipathways.org/index.php?title=Special%3ASearchPathways&doSearch=1&query=%22%3F-Caprolactam%22	64638	113.084	60-12-8	C05853		64638			8146	DMPO	http://metlin.scripps.edu/metabo_info.php?molid=64638	-8.1886	http://wikipathways.org/index.php?title=Special%3ASearchPathways&doSearch=1&query=%22DMPO%22
976	M0	1	102.092	102.084	102.084	25.017	24.996	24.996	8.22474	0	6.55332	1618.13	NaN	10.1249	0.008675	0.008675	102.087	25.003	36672	101.084				36672				pentanamide	http://metlin.scripps.edu/metabo_info.php?molid=36672	-50.2849	http://wikipathways.org/index.php?title=Special%3ASearchPathways&doSearch=1&query=%22pentanamide%22	LMFA08010002	101.084	626-97-1	C01842			LMFA08010002		24701439	-	http://www.lipidmaps.org/data/LMSDRecord.php?LMID=LMFA08010002	-50.2849	http://wikipathways.org/index.php?title=Special%3ASearchPathways&doSearch=1&query=%22-%22
744	M0	1	181.129	181.127	181.127	32.281	32.178	32.178	7.75127	0	7.00932	1604.07	NaN	9.56213	0.010275	0.010275	181.128	32.2123	66083	180.115	18512-30-6	C04033		66083			6737	3-tert-Butyl-5-methylcatechol	http://metlin.scripps.edu/metabo_info.php?molid=66083	27.0438	http://wikipathways.org/index.php?title=Special%3ASearchPathways&doSearch=1&query=%223-tert-Butyl-5-methylcatechol%22	C03929	180.115		C03929					6657	3-tert-Butyl-5-methylcatechol	http://www.kegg.jp/dbget-bin/www_bget?C03929	27.2104	http://wikipathways.org/index.php?title=Special%3ASearchPathways&doSearch=1&query=%223-tert-Butyl-5-methylcatechol%22
177	M0	1	572.914	572.914	572.914	3.377	3.416	3.416	7.26778	0	7.47979	1593.65	NaN	8.35861	0.011398	0.011398	572.914	3.403	LMPK12112392	572.047					LMPK12112392		85296055	Isorhamnetin 3-glucuronide-7-sulfate	http://www.lipidmaps.org/data/LMSDRecord.php?LMID=LMPK12112392	-246.019	http://wikipathways.org/index.php?title=Special%3ASearchPathways&doSearch=1&query=%22Isorhamnetin+3-glucuronide-7-sulfate%22	50808	572.047				50808				Isorhamnetin 3-glucuronide-7-sulfate	http://metlin.scripps.edu/metabo_info.php?molid=50808	-246.141	http://wikipathways.org/index.php?title=Special%3ASearchPathways&doSearch=1&query=%22Isorhamnetin+3-glucuronide-7-sulfate%22
137	M0	1	712.483	712.48	712.48	35.166	35.11	35.11	8.65315	0	6.06721	1572.12	NaN	10.5168	0.010312	0.010312	712.481	35.1287	LMGP01011351	711.484					LMGP01011351		123060639	PC(13:0/18:4(6Z,9Z,12Z,15Z))	http://www.lipidmaps.org/data/LMSDRecord.php?LMID=LMGP01011351	-14.912	http://wikipathways.org/index.php?title=Special%3ASearchPathways&doSearch=1&query=%22PC%2813%3A0%2F18%3A4%286Z%2C9Z%2C12Z%2C15Z%29%29%22	LMGP01011701	711.484					LMGP01011701		123060989	PC(18:4(6Z,9Z,12Z,15Z)/13:0)	http://www.lipidmaps.org/data/LMSDRecord.php?LMID=LMGP01011701	-14.912	http://wikipathways.org/index.php?title=Special%3ASearchPathways&doSearch=1&query=%22PC%2818%3A4%286Z%2C9Z%2C12Z%2C15Z%29%2F13%3A0%29%22
938	M0	1	114.092	114.091	114.091	9.935	9.809	9.809	7.63521	0	7.06881	1559.33	NaN	9.25365	0.009715	0.009715	114.091	9.851	44753	113.084	35608-64-1			44753				?-Caprolactam	http://metlin.scripps.edu/metabo_info.php?molid=44753	-7.4281	http://wikipathways.org/index.php?title=Special%3ASearchPathways&doSearch=1&query=%22%3F-Caprolactam%22	64638	113.084	60-12-8	C05853		64638			8146	DMPO	http://metlin.scripps.edu/metabo_info.php?molid=64638	-7.4281	http://wikipathways.org/index.php?title=Special%3ASearchPathways&doSearch=1&query=%22DMPO%22
350	M0	1	358.203	358.203	358.203	12.796	12.94	12.94	7.70149	0	6.9991	1556.66	NaN	10.6209	0.009228	0.009228	358.203	12.892	1154	357.194	2688-77-9	C09558		1154			11749	Laudanosine	http://metlin.scripps.edu/metabo_info.php?molid=1154	3.50136	http://wikipathways.org/index.php?title=Special%3ASearchPathways&doSearch=1&query=%22Laudanosine%22	1399	357.194	20594-83-6	C07251		1399			9460	Nalbuphine	http://metlin.scripps.edu/metabo_info.php?molid=1399	3.50136	http://wikipathways.org/index.php?title=Special%3ASearchPathways&doSearch=1&query=%22Nalbuphine%22
850	M0	1	141.959	141.959	141.959	9.947	10.021	10.021	7.19006	0	7.48997	1540.74	NaN	9.69276	0.00827	0.00827	141.959	9.99633	C00169	140.983	590-55-6	C00169	HMDB01096	3266			3469	Carbamoyl phosphate	http://www.kegg.jp/dbget-bin/www_bget?C00169	-224.332	http://wikipathways.org/index.php?title=Special%3ASearchPathways&doSearch=1&query=%22Carbamoyl+phosphate%22	3266	140.983	590-55-6	C00169	HMDB01096	3266			3469	Carbamoyl phosphate	http://metlin.scripps.edu/metabo_info.php?molid=3266	-224.418	http://wikipathways.org/index.php?title=Special%3ASearchPathways&doSearch=1&query=%22Carbamoyl+phosphate%22
264	M0	1	448.961	448.956	448.956	4.343	4.452	4.452	7.39553	0	7.27853	1536.14	NaN	10.6888	0.010677	0.010677	448.958	4.41567	C05837	448.061	4356-52-9	C05837		63557			8130	Glucobrassicin;	http://www.kegg.jp/dbget-bin/www_bget?C05837	-248.052	http://wikipathways.org/index.php?title=Special%3ASearchPathways&doSearch=1&query=%22Glucobrassicin%3B%22	63557	448.061	4356-52-9	C05837		63557			8130	Glucobrassicin	http://metlin.scripps.edu/metabo_info.php?molid=63557	-248.101	http://wikipathways.org/index.php?title=Special%3ASearchPathways&doSearch=1&query=%22Glucobrassicin%22
754	M0	1	177.075	177.076	177.076	15.681	15.978	15.978	7.88789	0	6.78011	1531.49	NaN	9.81127	0.008701	0.008701	177.075	15.879	LMFA01170064	176.068		C02123			LMFA01170064		85291393	3-propylmalic acid	http://www.lipidmaps.org/data/LMSDRecord.php?LMID=LMFA01170064	-4.86553	http://wikipathways.org/index.php?title=Special%3ASearchPathways&doSearch=1&query=%223-propylmalic+acid%22	LMFA01170081	176.068	87764-48-5		HMDB02025		LMFA01170081		85291410	2,3-dimethyl-3-hydroxy-glutaric acid	http://www.lipidmaps.org/data/LMSDRecord.php?LMID=LMFA01170081	-4.86553	http://wikipathways.org/index.php?title=Special%3ASearchPathways&doSearch=1&query=%222%2C3-dimethyl-3-hydroxy-glutaric+acid%22
389	M0	1	330.607	330.607	330.607	34.612	34.5563	34.5563	8.00887	0	6.64899	1523.76	NaN	10.1529	0.009846	0.009846	330.607	34.5749
151	M0	1	647.107	647.105	647.105	9.606	9.762	9.762	7.39799	0	7.25294	1518.48	NaN	10.5147	0.008305	0.008305	647.106	9.71	C19965	646.196		C19965					135626431	beta-D-4-Deoxy-delta4-GlcA-(1->4)-beta-D-Glc-(1->4)-alpha-L-Rha-(1->3)-beta-D-Glc	http://www.kegg.jp/dbget-bin/www_bget?C19965	-151.18	http://wikipathways.org/index.php?title=Special%3ASearchPathways&doSearch=1&query=%22beta-D-4-Deoxy-delta4-GlcA-%281-%3E4%29-beta-D-Glc-%281-%3E4%29-alpha-L-Rha-%281-%3E3%29-beta-D-Glc%22	73456	646.196				73456				beta-D-4-Deoxy-delta4-GlcA-(1->4)-beta-D-Glc-(1->4)-alpha-L-Rha-(1->3)-beta-D-Glc	http://metlin.scripps.edu/metabo_info.php?molid=73456	-151.248	http://wikipathways.org/index.php?title=Special%3ASearchPathways&doSearch=1&query=%22beta-D-4-Deoxy-delta4-GlcA-%281-%3E4%29-beta-D-Glc-%281-%3E4%29-alpha-L-Rha-%281-%3E3%29-beta-D-Glc%22
504	M0	1	253.191	253.19	253.19	2.742	2.886	2.886	7.24086	0	7.36947	1487.97	NaN	9.24545	0.010843	0.010843	253.191	2.838	44429	252.184				44429				LUPANYL ACID	http://metlin.scripps.edu/metabo_info.php?molid=44429	-3.4036	http://wikipathways.org/index.php?title=Special%3ASearchPathways&doSearch=1&query=%22LUPANYL+ACID%22	44528	252.173				44528				PUNCTAPORIN B	http://metlin.scripps.edu/metabo_info.php?molid=44528	41.1411	http://wikipathways.org/index.php?title=Special%3ASearchPathways&doSearch=1&query=%22PUNCTAPORIN+B%22
433	M0	1	291.12	291.119	291.119	7.145	7.301	7.301	7.04957	0	7.55824	1486.09	NaN	10.9914	0.010743	0.010743	291.119	7.249	388	290.111	26605-36-7		HMDB12267	388				N-Succinyl-L-diaminopimelic acid	http://metlin.scripps.edu/metabo_info.php?molid=388	0.787054	http://wikipathways.org/index.php?title=Special%3ASearchPathways&doSearch=1&query=%22N-Succinyl-L-diaminopimelic+acid%22	C04421	290.111		C04421					7053	N-Succinyl-LL-2,6-diaminoheptanedioate;	http://www.kegg.jp/dbget-bin/www_bget?C04421	0.797395	http://wikipathways.org/index.php?title=Special%3ASearchPathways&doSearch=1&query=%22N-Succinyl-LL-2%2C6-diaminoheptanedioate%3B%22
411	M0	1	308.916	308.918	308.918	3.342	3.486	3.486	7.54124	0	7.04052	1466.86	NaN	11.5615	0.011458	0.011458	308.917	3.438	C18707	307.962	15879-93-3	C18707		72485			124489381	Chloralose	http://www.kegg.jp/dbget-bin/www_bget?C18707	-172.111	http://wikipathways.org/index.php?title=Special%3ASearchPathways&doSearch=1&query=%22Chloralose%22	72485	307.962	15879-93-3	C18707		72485			124489381	Chloralose	http://metlin.scripps.edu/metabo_info.php?molid=72485	-172.179	http://wikipathways.org/index.php?title=Special%3ASearchPathways&doSearch=1&query=%22Chloralose%22
735	M0	1	182.985	182.983	182.983	28.113	28.493	28.493	6.96896	0	7.61116	1465.66	NaN	10.5721	0.009939	0.009939	182.984	28.3663	C07598	181.971	304-55-2	C07598		66663			9800	Succimer;	http://www.kegg.jp/dbget-bin/www_bget?C07598	27.8818	http://wikipathways.org/index.php?title=Special%3ASearchPathways&doSearch=1&query=%22Succimer%3B%22	66695	181.971	56794-24-2	C07719		66695			9921	Succimer	http://metlin.scripps.edu/metabo_info.php?molid=66695	28.1565	http://wikipathways.org/index.php?title=Special%3ASearchPathways&doSearch=1&query=%22Succimer%22
599	M0	1	213.194	213.194	213.194	11.277	11.257	11.257	7.77555	0	6.80389	1465.15	NaN	10.6238	0.009932	0.009932	213.194	11.2637	45016	212.178	68449-30-9			45016				trans-?2-11-methyl-Dodecenoic Acid	http://metlin.scripps.edu/metabo_info.php?molid=45016	41.8549	http://wikipathways.org/index.php?title=Special%3ASearchPathways&doSearch=1&query=%22trans-%3F2-11-methyl-Dodecenoic+Acid%22	46212	212.178				46212				8E-Undecenyl acetate	http://metlin.scripps.edu/metabo_info.php?molid=46212	41.8549	http://wikipathways.org/index.php?title=Special%3ASearchPathways&doSearch=1&query=%228E-Undecenyl+acetate%22
645	M0	1	199.989	199.988	199.988	31.586	31.201	31.201	7.30621	0	7.24797	1446.77	NaN	9.98847	0.010341	0.010341	199.988	31.3293	C18905	198.975		C18905					124489577	Methylselenocysteine Se-oxide;	http://www.kegg.jp/dbget-bin/www_bget?C18905	28.1945	http://wikipathways.org/index.php?title=Special%3ASearchPathways&doSearch=1&query=%22Methylselenocysteine+Se-oxide%3B%22	72666	198.975	30979-48-7	C19047		72666			124489719	Methylselenocysteine Se-oxide	http://metlin.scripps.edu/metabo_info.php?molid=72666	28.3704	http://wikipathways.org/index.php?title=Special%3ASearchPathways&doSearch=1&query=%22Methylselenocysteine+Se-oxide%22
687	M0	1	186.96	186.96	186.96	29.597	29.6	29.6	7.35007	0	7.19897	1443.06	NaN	10.2233	0.009893	0.009893	186.96	29.599	70351	185.932				70351				4-Bromo-3,5-cyclohexadiene-1,2-dione	http://metlin.scripps.edu/metabo_info.php?molid=70351	109.375	http://wikipathways.org/index.php?title=Special%3ASearchPathways&doSearch=1&query=%224-Bromo-3%2C5-cyclohexadiene-1%2C2-dione%22	C14846	185.932		C14846					17395844	4-Bromo-3,5-cyclohexadiene-1,2-dione;	http://www.kegg.jp/dbget-bin/www_bget?C14846	109.601	http://wikipathways.org/index.php?title=Special%3ASearchPathways&doSearch=1&query=%224-Bromo-3%2C5-cyclohexadiene-1%2C2-dione%3B%22
576	M0	1	221.094	221.092	221.092	6.509	6.642	6.642	7.20757	0	7.30638	1417.96	NaN	10.3374	0.012764	0.012764	221.093	6.59767	C00643	220.085	4350-09-08	C00643	HMDB00472	364			3916	5-Hydroxy-L-tryptophan;	http://www.kegg.jp/dbget-bin/www_bget?C00643	1.2056	http://wikipathways.org/index.php?title=Special%3ASearchPathways&doSearch=1&query=%225-Hydroxy-L-tryptophan%3B%22	C01017	220.085	56-69-9	C01017		65534			4262	5-Hydroxytryptophan;	http://www.kegg.jp/dbget-bin/www_bget?C01017	1.2056	http://wikipathways.org/index.php?title=Special%3ASearchPathways&doSearch=1&query=%225-Hydroxytryptophan%3B%22
538	M0	1	237.087	237.088	237.088	6.074	6.23	6.23	7.15118	0	7.35847	1414.92	NaN	9.92048	0.010877	0.010877	237.087	6.178	C02700	236.08	1022-31-7	C02700	HMDB01200	3373			5664	L-Formylkynurenine;	http://www.kegg.jp/dbget-bin/www_bget?C02700	-0.735627	http://wikipathways.org/index.php?title=Special%3ASearchPathways&doSearch=1&query=%22L-Formylkynurenine%3B%22	C15605	236.08		C15605					17396597	N-Formyl-D-kynurenine	http://www.kegg.jp/dbget-bin/www_bget?C15605	-0.735627	http://wikipathways.org/index.php?title=Special%3ASearchPathways&doSearch=1&query=%22N-Formyl-D-kynurenine%22
879	M0	1	130.967	130.966	130.966	0.187	0.19	0.19	7.0437	0	7.46081	1411.28	NaN	10.8639	0.011624	0.011624	130.966	0.189	C14860	129.959	16086-14-9	C14860		70363			17395858	2,2-Dichloro-1,1-ethanediol	http://www.kegg.jp/dbget-bin/www_bget?C14860	-1.64924	http://wikipathways.org/index.php?title=Special%3ASearchPathways&doSearch=1&query=%222%2C2-Dichloro-1%2C1-ethanediol%22	70365	129.959	79-36-7	C14867		70365			17395865	2,2-Dichloro-1,1-ethanediol	http://metlin.scripps.edu/metabo_info.php?molid=70365	-1.91856	http://wikipathways.org/index.php?title=Special%3ASearchPathways&doSearch=1&query=%222%2C2-Dichloro-1%2C1-ethanediol%22
698	M0	1	186.156	186.154	186.154	30.386	30.365	30.365	6.99328	0	7.50192	1404.73	NaN	11.0311	0.008928	0.008928	186.155	30.372	2992	185.142	60113-82-8	C16649		2992			51090973	N-methyl-Gabapentin	http://metlin.scripps.edu/metabo_info.php?molid=2992	28.8716	http://wikipathways.org/index.php?title=Special%3ASearchPathways&doSearch=1&query=%22N-methyl-Gabapentin%22	2007	185.153	18259-37-5			2007				N,N-Diethylcarbamoylpiperazine	http://metlin.scripps.edu/metabo_info.php?molid=2007	-31.799	http://wikipathways.org/index.php?title=Special%3ASearchPathways&doSearch=1&query=%22N%2CN-Diethylcarbamoylpiperazine%22
1006	M0	1	98.5131	98.5139	98.5139	13.397	13.305	13.305	7.469	0	7.01319	1395.62	NaN	9.15436	0.010544	0.010544	98.5137	13.3357
977	M0	1	102.078	102.071	102.071	10.583	10.7035	10.7035	7.78737	0	6.67551	1382.21	NaN	9.78205	0.011301	0.011301	102.073	10.6633	C07672	101.07	56-03-1	C07672		66667			9874	Biguanide;	http://www.kegg.jp/dbget-bin/www_bget?C07672	-46.4562	http://wikipathways.org/index.php?title=Special%3ASearchPathways&doSearch=1&query=%22Biguanide%3B%22	66712	101.07	637-88-7	C08063		66712			10263	Biguanide	http://metlin.scripps.edu/metabo_info.php?molid=66712	-46.9014	http://wikipathways.org/index.php?title=Special%3ASearchPathways&doSearch=1&query=%22Biguanide%22
1007	M0	1	98.5123	98.5115	98.5115	9.841	10.056	10.056	7.37267	0	7.06567	1365.36	NaN	8.13823	0.010834	0.010834	98.5118	9.98433
399	M0	1	319.149	319.149	319.149	6.933	7.054	7.054	6.91534	0	7.51042	1356.79	NaN	10.4703	0.009135	0.009135	319.149	7.01367	C09981	318.147	17924-92-4	C09981			LMPK04000016		12167	Zearalenone	http://www.kegg.jp/dbget-bin/www_bget?C09981	-16.2242	http://wikipathways.org/index.php?title=Special%3ASearchPathways&doSearch=1&query=%22Zearalenone%22	40980	318.147				40980				Zearalenone	http://metlin.scripps.edu/metabo_info.php?molid=40980	-16.2273	http://wikipathways.org/index.php?title=Special%3ASearchPathways&doSearch=1&query=%22Zearalenone%22
351	M0	1	358.202	358.195	358.195	12.337	12.387	12.387	7.25049	0	7.16877	1352.39	NaN	9.00475	0.009516	0.009516	358.198	12.3703	15983	357.19				15983				Glu Leu Pro	http://metlin.scripps.edu/metabo_info.php?molid=15983	-0.504867	http://wikipathways.org/index.php?title=Special%3ASearchPathways&doSearch=1&query=%22Glu+Leu+Pro%22	16350	357.19				16350				Leu Glu Pro	http://metlin.scripps.edu/metabo_info.php?molid=16350	-0.504867	http://wikipathways.org/index.php?title=Special%3ASearchPathways&doSearch=1&query=%22Leu+Glu+Pro%22
352	M0	1	358.207	358.197	358.197	13.538	13.294	13.294	6.99416	0	7.42453	1352.01	NaN	9.24833	0.010561	0.010561	358.2	13.3753	C07251	357.194	20594-83-6	C07251		1399			9460	Nalbuphine	http://www.kegg.jp/dbget-bin/www_bget?C07251	-5.04768	http://wikipathways.org/index.php?title=Special%3ASearchPathways&doSearch=1&query=%22Nalbuphine%22	C09558	357.194	2688-77-9	C09558		1154			11749	Laudanosine	http://www.kegg.jp/dbget-bin/www_bget?C09558	-5.04768	http://wikipathways.org/index.php?title=Special%3ASearchPathways&doSearch=1&query=%22Laudanosine%22
301	M0	1	405.01	405.01	405.01	10.7	10.609	10.609	7.1593	0	7.25237	1347.27	NaN	10.7465	0.011363	0.011363	405.01	10.6393	HMDB00295	404.002	58-98-0	C00015	HMDB00295	97			3317	Uridine 5'-diphosphate	http://www.hmdb.ca/metabolites/HMDB00295	-0.962866	http://wikipathways.org/index.php?title=Special%3ASearchPathways&doSearch=1&query=%22Uridine+5%27-diphosphate%22	C00015	404.002	58-98-0	C00015	HMDB00295	97			3317	UDP;	http://www.kegg.jp/dbget-bin/www_bget?C00015	-0.970292	http://wikipathways.org/index.php?title=Special%3ASearchPathways&doSearch=1&query=%22UDP%3B%22
901	M0	1	126.089	126.083	126.083	8.169	8.125	8.125	7.36464	0	7.04043	1342.83	NaN	10.8813	0.010302	0.010302	126.085	8.13967	HMDB02894	125.059	554-01-8	C02376	HMDB02894	3247			5418	5-Methylcytosine	http://www.hmdb.ca/metabolites/HMDB02894	145.26	http://wikipathways.org/index.php?title=Special%3ASearchPathways&doSearch=1&query=%225-Methylcytosine%22	HMDB04339	125.059	3289-47-2		HMDB04339	58230				2-O-Methylcytosine	http://www.hmdb.ca/metabolites/HMDB04339	145.26	http://wikipathways.org/index.php?title=Special%3ASearchPathways&doSearch=1&query=%222-O-Methylcytosine%22
464	M0	1	270.92	270.924	270.924	4.249	4.311	4.311	7.2089	0	7.19048	1339.01	NaN	12.4049	0.00915	0.00915	270.922	4.29033	C16181	269.894		C16181					47205490	beta-2,3,4,5,6-Pentachlorocyclohexanol	http://www.kegg.jp/dbget-bin/www_bget?C16181	75.7964	http://wikipathways.org/index.php?title=Special%3ASearchPathways&doSearch=1&query=%22beta-2%2C3%2C4%2C5%2C6-Pentachlorocyclohexanol%22	71135	269.894	525-37-1	C16193		71135			47205501	beta-2,3,4,5,6-Pentachlorocyclohexanol	http://metlin.scripps.edu/metabo_info.php?molid=71135	75.9706	http://wikipathways.org/index.php?title=Special%3ASearchPathways&doSearch=1&query=%22beta-2%2C3%2C4%2C5%2C6-Pentachlorocyclohexanol%22
953	M0	1	113.07	113.07	113.07	12.902	13.035	13.035	6.50665	0	7.89094	1337.82	NaN	8.74216	0.009815	0.009815	113.07	12.9907	46415	112.052				46415				4-oxo-2E-Hexenal	http://metlin.scripps.edu/metabo_info.php?molid=46415	83.6275	http://wikipathways.org/index.php?title=Special%3ASearchPathways&doSearch=1&query=%224-oxo-2E-Hexenal%22	46417	112.052				46417				4-oxo-2Z-Hexenal	http://metlin.scripps.edu/metabo_info.php?molid=46417	83.6275	http://wikipathways.org/index.php?title=Special%3ASearchPathways&doSearch=1&query=%224-oxo-2Z-Hexenal%22
316	M0	1	395.04	395.034	395.034	1.247	1.261	1.261	7.14362	0	7.2352	1325.32	NaN	9.49235	0.010471	0.010471	395.036	1.25633	LMPK12112596	394.036					LMPK12112596		85296259	Kaempferol 7,4'-dimethyl ether 3-O-sulfate	http://www.lipidmaps.org/data/LMSDRecord.php?LMID=LMPK12112596	-19.977	http://wikipathways.org/index.php?title=Special%3ASearchPathways&doSearch=1&query=%22Kaempferol+7%2C4%27-dimethyl+ether+3-O-sulfate%22	51011	394.036				51011				Kaempferol 7,4'-dimethyl ether 3-O-sulfate	http://metlin.scripps.edu/metabo_info.php?molid=51011	-20.0785	http://wikipathways.org/index.php?title=Special%3ASearchPathways&doSearch=1&query=%22Kaempferol+7%2C4%27-dimethyl+ether+3-O-sulfate%22
983	M0	1	101.064	101.064	101.064	37.979	38.194	38.194	6.90893	0	7.45104	1312.89	NaN	10.2406	0.011189	0.011189	101.064	38.1223	3128	100.052	111-30-8	C12518		3128			582908	Glutaral (Glutaraldehyde)	http://metlin.scripps.edu/metabo_info.php?molid=3128	34.6918	http://wikipathways.org/index.php?title=Special%3ASearchPathways&doSearch=1&query=%22Glutaral+%28Glutaraldehyde%29%22	4141	100.052	3586-58-1		HMDB01862	4141	LMFA01020111	DFA7079	7849802	2-Ethylacrylic acid	http://metlin.scripps.edu/metabo_info.php?molid=4141	34.6918	http://wikipathways.org/index.php?title=Special%3ASearchPathways&doSearch=1&query=%222-Ethylacrylic+acid%22
325	M0	1	386.047	386.05	386.05	3.648	3.722	3.722	7.12436	0	7.23476	1312.33	NaN	9.33146	0.009696	0.009696	386.049	3.69733	HMDB12468	385.023			HMDB12468					(-)-epigallocatechin sulfate	http://www.hmdb.ca/metabolites/HMDB12468	48.4231	http://wikipathways.org/index.php?title=Special%3ASearchPathways&doSearch=1&query=%22%28-%29-epigallocatechin+sulfate%22	920	385.071	131926-99-3			920				Lansoprazole sulfone	http://metlin.scripps.edu/metabo_info.php?molid=920	-75.8432	http://wikipathways.org/index.php?title=Special%3ASearchPathways&doSearch=1&query=%22Lansoprazole+sulfone%22
931	M0	1	116.067	116.067	116.067	11.018	10.998	10.998	7.39399	0	6.94176	1297.09	NaN	8.67692	0.010687	0.010687	116.067	11.0047	C00148	115.063	147-85-3	C00148	HMDB00162	29			3448	L-Proline;	http://www.kegg.jp/dbget-bin/www_bget?C00148	-33.0977	http://wikipathways.org/index.php?title=Special%3ASearchPathways&doSearch=1&query=%22L-Proline%3B%22	C00763	115.063	344-25-2	C00763	HMDB03411	58138			4025	D-Proline	http://www.kegg.jp/dbget-bin/www_bget?C00763	-33.0977	http://wikipathways.org/index.php?title=Special%3ASearchPathways&doSearch=1&query=%22D-Proline%22
598	M0	1	213.192	213.191	213.191	28.372	28.375	28.375	7.55119	0	6.76696	1285.73	NaN	10.8464	0.01043	0.01043	213.191	28.374	45016	212.178	68449-30-9			45016				trans-?2-11-methyl-Dodecenoic Acid	http://metlin.scripps.edu/metabo_info.php?molid=45016	27.5194	http://wikipathways.org/index.php?title=Special%3ASearchPathways&doSearch=1&query=%22trans-%3F2-11-methyl-Dodecenoic+Acid%22	46212	212.178				46212				8E-Undecenyl acetate	http://metlin.scripps.edu/metabo_info.php?molid=46212	27.5194	http://wikipathways.org/index.php?title=Special%3ASearchPathways&doSearch=1&query=%228E-Undecenyl+acetate%22
843	M0	1	145.041	145.046	145.046	11.501	11.504	11.504	7.13008	0	7.18647	1284.69	NaN	10.2097	0.011516	0.011516	145.044	11.503	C07833	144.034	113-18-8	C07833		4015			10035	Ethchlorvynol	http://www.kegg.jp/dbget-bin/www_bget?C07833	15.3112	http://wikipathways.org/index.php?title=Special%3ASearchPathways&doSearch=1&query=%22Ethchlorvynol%22	4015	144.034	113-18-8	C07833		4015			10035	ethchlorvynol	http://metlin.scripps.edu/metabo_info.php?molid=4015	15.3598	http://wikipathways.org/index.php?title=Special%3ASearchPathways&doSearch=1&query=%22ethchlorvynol%22
693	M0	1	186.15	186.149	186.149	10.736	10.7035	10.7035	7.6408	0	6.67574	1284.68	NaN	10.5394	0.010792	0.010792	186.149	10.7143	2992	185.142	60113-82-8	C16649		2992			51090973	N-methyl-Gabapentin	http://metlin.scripps.edu/metabo_info.php?molid=2992	-1.34672	http://wikipathways.org/index.php?title=Special%3ASearchPathways&doSearch=1&query=%22N-methyl-Gabapentin%22	2007	185.153	18259-37-5			2007				N,N-Diethylcarbamoylpiperazine	http://metlin.scripps.edu/metabo_info.php?molid=2007	-62.0154	http://wikipathways.org/index.php?title=Special%3ASearchPathways&doSearch=1&query=%22N%2CN-Diethylcarbamoylpiperazine%22
876	M0	1	132.03	132.022	132.022	0.1635	0.178	0.178	7.17898	0	7.12604	1277.31	NaN	10.6206	0.010485	0.010485	132.024	0.173167	LMFA01170110	131.022	79067-61-1		HMDB01131		LMFA01170110		85291439	Iminoaspartic acid	http://www.lipidmaps.org/data/LMSDRecord.php?LMID=LMFA01170110	-39.8534	http://wikipathways.org/index.php?title=Special%3ASearchPathways&doSearch=1&query=%22Iminoaspartic+acid%22	HMDB01131	131.022	79067-61-1		HMDB01131		LMFA01170110		85291439	Iminoaspartic acid	http://www.hmdb.ca/metabolites/HMDB01131	-39.9679	http://wikipathways.org/index.php?title=Special%3ASearchPathways&doSearch=1&query=%22Iminoaspartic+acid%22
842	M0	1	145.041	145.042	145.042	12.985	13.011	13.011	7.12278	0	7.18058	1276.24	NaN	9.72306	0.010803	0.010803	145.042	13.0023	4015	144.034	113-18-8	C07833		4015			10035	ethchlorvynol	http://metlin.scripps.edu/metabo_info.php?molid=4015	-2.47164	http://wikipathways.org/index.php?title=Special%3ASearchPathways&doSearch=1&query=%22ethchlorvynol%22	C07833	144.034	113-18-8	C07833		4015			10035	Ethchlorvynol	http://www.kegg.jp/dbget-bin/www_bget?C07833	-2.52024	http://wikipathways.org/index.php?title=Special%3ASearchPathways&doSearch=1&query=%22Ethchlorvynol%22
923	M0	1	119.082	119.082	119.082	14.5623	14.824	14.824	7.38264	0	6.9161	1273.31	NaN	9.77431	0.009121	0.009121	119.082	14.7368	58381	118.074	533-50-6	C02045	HMDB06293	58381			5134	L-2,4-diaminobutyric acid	http://metlin.scripps.edu/metabo_info.php?molid=58381	1.73055	http://wikipathways.org/index.php?title=Special%3ASearchPathways&doSearch=1&query=%22L-2%2C4-diaminobutyric+acid%22	6646	118.074				6646				2,4-Diaminobutyric acid	http://metlin.scripps.edu/metabo_info.php?molid=6646	1.73055	http://wikipathways.org/index.php?title=Special%3ASearchPathways&doSearch=1&query=%222%2C4-Diaminobutyric+acid%22
1008	M0	1	98.512	98.5134	98.5134	12.29	12.293	12.293	7.11028	0	7.17758	1266.4	NaN	9.69759	0.010482	0.010482	98.5129	12.292
1040	M0	1	88.0752	88.0786	88.0786	6.097	6.183	6.183	7.31673	0	6.927	1238.76	NaN	11.1882	0.010161	0.010161	88.0775	6.15433	3225	87.0684	4390-05-0		HMDB01080	3225				4-Aminobutyraldehyde	http://metlin.scripps.edu/metabo_info.php?molid=3225	14.1835	http://wikipathways.org/index.php?title=Special%3ASearchPathways&doSearch=1&query=%224-Aminobutyraldehyde%22	64530	87.0684	298-12-4	C00048	HMDB00119	64530			3350	2-Methylpropanal oxime	http://metlin.scripps.edu/metabo_info.php?molid=64530	14.1835	http://wikipathways.org/index.php?title=Special%3ASearchPathways&doSearch=1&query=%222-Methylpropanal+oxime%22
855	M0	1	141.016	141.017	141.017	4.272	4.358	4.358	7.11492	0	7.10141	1221.9	NaN	10.2583	0.010667	0.010667	141.017	4.32933	66181	140.011				66181				cis-4-Carboxymethylenebut-2-en-4-olide	http://metlin.scripps.edu/metabo_info.php?molid=66181	-12.8276	http://wikipathways.org/index.php?title=Special%3ASearchPathways&doSearch=1&query=%22cis-4-Carboxymethylenebut-2-en-4-olide%22	69495	140.011	123-07-9	C13637		69495			586253	trans-4-Carboxymethylenebut-2-en-4-olide	http://metlin.scripps.edu/metabo_info.php?molid=69495	-12.8276	http://wikipathways.org/index.php?title=Special%3ASearchPathways&doSearch=1&query=%22trans-4-Carboxymethylenebut-2-en-4-olide%22
[truncated: 228 more rows]

## Sheet: P2_55WTAvPolar
id	Isotope	Charge	MZ_2012.09.25.blank	MZ_2012.09.25.55WTAv_Polar_Rep2	MZ_2012.09.25.55WTAv_Polar_Rep1	RT_2012.09.25.blank	RT_2012.09.25.55WTAv_Polar_Rep2	RT_2012.09.25.55WTAv_Polar_Rep1	Int_2012.09.25.blank	Int_2012.09.25.55WTAv_Polar_Rep2	Int_2012.09.25.55WTAv_Polar_Rep1	exp(mean.grp1)	exp(mean.grp2)	fold.mean	p.ttest	p.wilcox	mean_m/z	mean_rt	match1_id	match1_mass	match1_cas_number	match1_kegg_id	match1_hmdb_id	match1_metlin_id	match1_lipidmaps_id	match1_lipidbank_id	match1_pubchem_id	match1_name	match1_uri	match1_ppm_diff	match1_wikipathways_link	match2_id	match2_mass	match2_cas_number	match2_kegg_id	match2_hmdb_id	match2_metlin_id	match2_lipidmaps_id	match2_lipidbank_id	match2_pubchem_id	match2_name	match2_uri	match2_ppm_diff	match2_wikipathways_link
[truncated: 631 more rows]

[truncated: 2 more sheets: NP1_55WTCbNonPolar, NP2_WTAvNonPolar]
